# Supplementary material for: Identification of a Minimal 3-Transcript Signature to Differentiate Viral from Bacterial Infection from Best Genome-Wide Host RNA Biomarkers: A Multi-Cohort Analysis
Source: Int J Mol Sci. 2021 Mar 19;22(6):3148. doi: 10.3390/ijms22063148 (PMC8003556; doi:10.3390/ijms22063148)
Supplement: Supplementary file 1 [file ijms-22-03148-s001.zip]

Archive with 18 entries (16 files):
- ijms-1106436-sup/
- ijms-1106436-sup/Figure S1.tif
- ijms-1106436-sup/Figure S2.tif
- ijms-1106436-sup/Figure S3.tif
- ijms-1106436-sup/Figure S4.tiff
- ijms-1106436-sup/Figure S5.tiff
- ijms-1106436-sup/Table S1.xlsx
- ijms-1106436-sup/Table S2.xlsx
- ijms-1106436-sup/Table S3.xlsx
- ijms-1106436-sup/__MACOSX/
- ijms-1106436-sup/__MACOSX/._Figure S4.tiff
- ijms-1106436-sup/__MACOSX/._Figure S5.tiff
- ijms-1106436-sup/__MACOSX/._FigureS1.tif
- ijms-1106436-sup/__MACOSX/._FigureS2.tif
- ijms-1106436-sup/__MACOSX/._FigureS3.tif
- ijms-1106436-sup/__MACOSX/._Table S1_R1.xlsx
- ijms-1106436-sup/__MACOSX/._Table S2_R1.xlsx
- ijms-1106436-sup/__MACOSX/._TableS3.xlsx
