# Supplementary material for: Identification of a Minimal 3-Transcript Signature to Differentiate Viral from Bacterial Infection from Best Genome-Wide Host RNA Biomarkers: A Multi-Cohort Analysis
Source: Int J Mol Sci. 2021 Mar 19;22(6):3148. doi: 10.3390/ijms22063148 (PMC8003556; doi:10.3390/ijms22063148)
Supplement: Supplementary file 1 [file ijms-22-03148-s001.zip › ijms-1106436-sup/Table S1.xlsx]

## Sheet: Table S1
Table S1. Viral/bacterial condition of the samples included in the present study.
Sample accession Number	Condition	Study Accesion	Reference
GSM1571384	Bacterial	GSE64456	[1]		References
GSM1571385	Bacterial	GSE64456	[1]		[1]	Mahajan, P.; Kuppermann, N.; Mejias, A.; Suarez, N.; Chaussabel, D.; Casper, T.C.; Smith, B.; Alpern, E.R.; Anders, J.; Atabaki, S.M. Association of RNA biosignatures with bacterial infections in febrile infants aged 60 days or younger. Jama 2016, 316, 846-857.
GSM1571386	Bacterial	GSE64456	[1]		[2]	Ramilo, O.; Allman, W.; Chung, W.; Mejias, A.; Ardura, M.; Glaser, C.; Wittkowski, K.M.; Piqueras, B.; Banchereau, J.; Palucka, A.K. Gene expression patterns in blood leukocytes discriminate patients with acute infections. Blood 2007, 109, 2066-2077.
GSM1571387	Bacterial	GSE64456	[1]		[3]	Parnell, G.; McLean, A.; Booth, D.; Huang, S.; Nalos, M.; Tang, B. Aberrant cell cycle and apoptotic changes characterise severe influenza A infection–a meta-analysis of genomic signatures in circulating leukocytes. Plos one 2011, 6.
GSM1571388	Bacterial	GSE64456	[1]		[4]	Parnell, G.P.; McLean, A.S.; Booth, D.R.; Armstrong, N.J.; Nalos, M.; Huang, S.J.; Manak, J.; Tang, W.; Tam, O.-Y.; Chan, S. A distinct influenza infection signature in the blood transcriptome of patients with severe community-acquired pneumonia. Critical Care 2012, 16, R157.
GSM1571389	Bacterial	GSE64456	[1]		[5]	Hu, X.; Yu, J.; Crosby, S.D.; Storch, G.A. Gene expression profiles in febrile children with defined viral and bacterial infection. Proceedings of the National Academy of Sciences 2013, 110, 12792-12797.
GSM1571390	Bacterial	GSE64456	[1]		[6]	Herberg, J.A.; Kaforou, M.; Gormley, S.; Sumner, E.R.; Patel, S.; Jones, K.D.; Paulus, S.; Fink, C.; Martinon-Torres, F.; Montana, G. Transcriptomic profiling in childhood H1N1/09 influenza reveals reduced expression of protein synthesis genes. The Journal of infectious diseases 2013, 208, 1664-1668.
GSM1571391	Bacterial	GSE64456	[1]		[7]	Dickinson, P.; Smith, C.L.; Forster, T.; Craigon, M.; Ross, A.J.; Khondoker, M.R.; Ivens, A.; Lynn, D.J.; Orme, J.; Jackson, A. Whole blood gene expression profiling of neonates with confirmed bacterial sepsis. Genomics data 2015, 3, 41-48.
GSM1571392	Bacterial	GSE64456	[1]		[8]	Suarez, N.M.; Bunsow, E.; Falsey, A.R.; Walsh, E.E.; Mejias, A.; Ramilo, O. Superiority of transcriptional profiling over procalcitonin for distinguishing bacterial from viral lower respiratory tract infections in hospitalized adults. The Journal of infectious diseases 2015, 212, 213-222.
GSM1571393	Bacterial	GSE64456	[1]		[9]	DeBerg, H.A.; Zaidi, M.B.; Altman, M.C.; Khaenam, P.; Gersuk, V.H.; Campos, F.D.; Perez-Martinez, I.; Meza-Segura, M.; Chaussabel, D.; Banchereau, J. Shared and organism-specific host responses to childhood diarrheal diseases revealed by whole blood transcript profiling. PloS one 2018, 13.
GSM1571394	Bacterial	GSE64456	[1]		[10]	Tsalik, E.L.; Henao, R.; Nichols, M.; Burke, T.; Ko, E.R.; McClain, M.T.; Hudson, L.L.; Mazur, A.; Freeman, D.H.; Veldman, T. Host gene expression classifiers diagnose acute respiratory illness etiology. Science Translational Medicine 2016, 8, 322ra311-322ra311.
GSM1571395	Bacterial	GSE64456	[1]		[11]	Herberg, J.A.; Kaforou, M.; Wright, V.J.; Shailes, H.; Eleftherohorinou, H.; Hoggart, C.J.; Cebey-López, M.; Carter, M.J.; Janes, V.A.; Gormley, S. Diagnostic test accuracy of a 2-transcript host RNA signature for discriminating bacterial vs viral infection in febrile children. Jama 2016, 316, 835-845.
GSM1571396	Bacterial	GSE64456	[1]
GSM1571397	Bacterial	GSE64456	[1]
GSM1571398	Bacterial	GSE64456	[1]
GSM1571399	Bacterial	GSE64456	[1]
GSM1571400	Bacterial	GSE64456	[1]
GSM1571401	Bacterial	GSE64456	[1]
GSM1571402	Bacterial	GSE64456	[1]
GSM1571403	Bacterial	GSE64456	[1]
GSM1571404	Bacterial	GSE64456	[1]
GSM1571405	Bacterial	GSE64456	[1]
GSM1571406	Bacterial	GSE64456	[1]
GSM1571407	Bacterial	GSE64456	[1]
GSM1571408	Bacterial	GSE64456	[1]
GSM1571409	Bacterial	GSE64456	[1]
GSM1571410	Bacterial	GSE64456	[1]
GSM1571411	Bacterial	GSE64456	[1]
GSM1571412	Bacterial	GSE64456	[1]
GSM1571413	Bacterial	GSE64456	[1]
GSM1571414	Bacterial	GSE64456	[1]
GSM1571415	Bacterial	GSE64456	[1]
GSM1571416	Bacterial	GSE64456	[1]
GSM1571417	Bacterial	GSE64456	[1]
GSM1571551	Bacterial	GSE64456	[1]
GSM1571552	Bacterial	GSE64456	[1]
GSM1571553	Bacterial	GSE64456	[1]
GSM1571554	Bacterial	GSE64456	[1]
GSM1571555	Bacterial	GSE64456	[1]
GSM1571556	Bacterial	GSE64456	[1]
GSM1571557	Bacterial	GSE64456	[1]
GSM1571558	Bacterial	GSE64456	[1]
GSM1571559	Bacterial	GSE64456	[1]
GSM1571560	Bacterial	GSE64456	[1]
GSM1571561	Bacterial	GSE64456	[1]
GSM1571562	Bacterial	GSE64456	[1]
GSM1571563	Bacterial	GSE64456	[1]
GSM1571564	Bacterial	GSE64456	[1]
GSM1571565	Bacterial	GSE64456	[1]
GSM1571566	Bacterial	GSE64456	[1]
GSM1571567	Bacterial	GSE64456	[1]
GSM1571568	Bacterial	GSE64456	[1]
GSM1571569	Bacterial	GSE64456	[1]
GSM1571570	Bacterial	GSE64456	[1]
GSM1571571	Bacterial	GSE64456	[1]
GSM1571572	Bacterial	GSE64456	[1]
GSM1571573	Bacterial	GSE64456	[1]
GSM1571574	Bacterial	GSE64456	[1]
GSM1571575	Bacterial	GSE64456	[1]
GSM1571576	Bacterial	GSE64456	[1]
GSM1571577	Bacterial	GSE64456	[1]
GSM1571578	Bacterial	GSE64456	[1]
GSM1571579	Bacterial	GSE64456	[1]
GSM1571580	Bacterial	GSE64456	[1]
GSM1571581	Bacterial	GSE64456	[1]
GSM1571582	Bacterial	GSE64456	[1]
GSM1571583	Bacterial	GSE64456	[1]
GSM1571584	Bacterial	GSE64456	[1]
GSM1571585	Bacterial	GSE64456	[1]
GSM1571586	Bacterial	GSE64456	[1]
GSM1571587	Bacterial	GSE64456	[1]
GSM1571588	Bacterial	GSE64456	[1]
GSM1571589	Bacterial	GSE64456	[1]
GSM1571590	Bacterial	GSE64456	[1]
GSM1571591	Bacterial	GSE64456	[1]
GSM1571592	Bacterial	GSE64456	[1]
GSM1571593	Bacterial	GSE64456	[1]
GSM1571594	Bacterial	GSE64456	[1]
GSM1571595	Bacterial	GSE64456	[1]
GSM1571596	Bacterial	GSE64456	[1]
GSM1571597	Bacterial	GSE64456	[1]
GSM1571598	Bacterial	GSE64456	[1]
GSM1571599	Bacterial	GSE64456	[1]
GSM1571600	Bacterial	GSE64456	[1]
GSM1571601	Bacterial	GSE64456	[1]
GSM1571602	Bacterial	GSE64456	[1]
GSM1571603	Bacterial	GSE64456	[1]
GSM1571604	Bacterial	GSE64456	[1]
GSM1571605	Bacterial	GSE64456	[1]
GSM1571418	Viral	GSE64456	[1]
GSM1571419	Viral	GSE64456	[1]
GSM1571420	Viral	GSE64456	[1]
GSM1571421	Viral	GSE64456	[1]
GSM1571422	Viral	GSE64456	[1]
GSM1571423	Viral	GSE64456	[1]
GSM1571424	Viral	GSE64456	[1]
GSM1571425	Viral	GSE64456	[1]
GSM1571426	Viral	GSE64456	[1]
GSM1571427	Viral	GSE64456	[1]
GSM1571428	Viral	GSE64456	[1]
GSM1571429	Viral	GSE64456	[1]
GSM1571430	Viral	GSE64456	[1]
GSM1571431	Viral	GSE64456	[1]
GSM1571432	Viral	GSE64456	[1]
GSM1571433	Viral	GSE64456	[1]
GSM1571434	Viral	GSE64456	[1]
GSM1571435	Viral	GSE64456	[1]
GSM1571436	Viral	GSE64456	[1]
GSM1571437	Viral	GSE64456	[1]
GSM1571438	Viral	GSE64456	[1]
GSM1571439	Viral	GSE64456	[1]
GSM1571440	Viral	GSE64456	[1]
GSM1571441	Viral	GSE64456	[1]
GSM1571442	Viral	GSE64456	[1]
GSM1571443	Viral	GSE64456	[1]
GSM1571444	Viral	GSE64456	[1]
GSM1571445	Viral	GSE64456	[1]
GSM1571446	Viral	GSE64456	[1]
GSM1571447	Viral	GSE64456	[1]
GSM1571448	Viral	GSE64456	[1]
GSM1571449	Viral	GSE64456	[1]
GSM1571450	Viral	GSE64456	[1]
GSM1571451	Viral	GSE64456	[1]
GSM1571452	Viral	GSE64456	[1]
GSM1571453	Viral	GSE64456	[1]
GSM1571454	Viral	GSE64456	[1]
GSM1571455	Viral	GSE64456	[1]
GSM1571456	Viral	GSE64456	[1]
GSM1571457	Viral	GSE64456	[1]
GSM1571458	Viral	GSE64456	[1]
GSM1571459	Viral	GSE64456	[1]
GSM1571460	Viral	GSE64456	[1]
GSM1571461	Viral	GSE64456	[1]
GSM1571462	Viral	GSE64456	[1]
GSM1571463	Viral	GSE64456	[1]
GSM1571464	Viral	GSE64456	[1]
GSM1571465	Viral	GSE64456	[1]
GSM1571466	Viral	GSE64456	[1]
GSM1571467	Viral	GSE64456	[1]
GSM1571468	Viral	GSE64456	[1]
GSM1571469	Viral	GSE64456	[1]
GSM1571470	Viral	GSE64456	[1]
GSM1571471	Viral	GSE64456	[1]
GSM1571472	Viral	GSE64456	[1]
GSM1571473	Viral	GSE64456	[1]
GSM1571474	Viral	GSE64456	[1]
GSM1571475	Viral	GSE64456	[1]
GSM1571476	Viral	GSE64456	[1]
GSM1571477	Viral	GSE64456	[1]
GSM1571478	Viral	GSE64456	[1]
GSM1571479	Viral	GSE64456	[1]
GSM1571480	Viral	GSE64456	[1]
GSM1571481	Viral	GSE64456	[1]
GSM1571482	Viral	GSE64456	[1]
GSM1571483	Viral	GSE64456	[1]
GSM1571484	Viral	GSE64456	[1]
GSM1571485	Viral	GSE64456	[1]
GSM1571486	Viral	GSE64456	[1]
GSM1571487	Viral	GSE64456	[1]
GSM1571488	Viral	GSE64456	[1]
GSM1571489	Viral	GSE64456	[1]
GSM1571490	Viral	GSE64456	[1]
GSM1571491	Viral	GSE64456	[1]
GSM1571492	Viral	GSE64456	[1]
GSM1571493	Viral	GSE64456	[1]
GSM1571494	Viral	GSE64456	[1]
GSM1571495	Viral	GSE64456	[1]
GSM1571496	Viral	GSE64456	[1]
GSM1571497	Viral	GSE64456	[1]
GSM1571498	Viral	GSE64456	[1]
GSM1571499	Viral	GSE64456	[1]
GSM1571500	Viral	GSE64456	[1]
GSM1571501	Viral	GSE64456	[1]
GSM1571502	Viral	GSE64456	[1]
GSM1571503	Viral	GSE64456	[1]
GSM1571504	Viral	GSE64456	[1]
GSM1571505	Viral	GSE64456	[1]
GSM1571506	Viral	GSE64456	[1]
GSM1571507	Viral	GSE64456	[1]
GSM1571508	Viral	GSE64456	[1]
GSM1571509	Viral	GSE64456	[1]
GSM1571510	Viral	GSE64456	[1]
GSM1571511	Viral	GSE64456	[1]
GSM1571512	Viral	GSE64456	[1]
GSM1571513	Viral	GSE64456	[1]
GSM1571514	Viral	GSE64456	[1]
GSM1571515	Viral	GSE64456	[1]
GSM1571516	Viral	GSE64456	[1]
GSM1571517	Viral	GSE64456	[1]
GSM1571518	Viral	GSE64456	[1]
GSM1571519	Viral	GSE64456	[1]
GSM1571520	Viral	GSE64456	[1]
GSM1571521	Viral	GSE64456	[1]
GSM1571522	Viral	GSE64456	[1]
GSM1571606	Viral	GSE64456	[1]
GSM1571607	Viral	GSE64456	[1]
GSM1571608	Viral	GSE64456	[1]
GSM1571609	Viral	GSE64456	[1]
GSM1571610	Viral	GSE64456	[1]
GSM1571611	Viral	GSE64456	[1]
GSM1571612	Viral	GSE64456	[1]
GSM1571613	Viral	GSE64456	[1]
GSM1571614	Viral	GSE64456	[1]
GSM1571615	Viral	GSE64456	[1]
GSM1571616	Viral	GSE64456	[1]
GSM1571617	Viral	GSE64456	[1]
GSM1571618	Viral	GSE64456	[1]
GSM1571619	Viral	GSE64456	[1]
GSM1571620	Viral	GSE64456	[1]
GSM1571621	Viral	GSE64456	[1]
GSM1571622	Viral	GSE64456	[1]
GSM1571623	Viral	GSE64456	[1]
GSM1571624	Viral	GSE64456	[1]
GSM1571625	Viral	GSE64456	[1]
GSM1571626	Viral	GSE64456	[1]
GSM1571627	Viral	GSE64456	[1]
GSM1571628	Viral	GSE64456	[1]
GSM1571629	Viral	GSE64456	[1]
GSM1571630	Viral	GSE64456	[1]
GSM1571631	Viral	GSE64456	[1]
GSM1571632	Viral	GSE64456	[1]
GSM1571633	Viral	GSE64456	[1]
GSM1571634	Viral	GSE64456	[1]
GSM1571635	Viral	GSE64456	[1]
GSM1571636	Viral	GSE64456	[1]
GSM1571637	Viral	GSE64456	[1]
GSM1571638	Viral	GSE64456	[1]
GSM1571639	Viral	GSE64456	[1]
GSM1571640	Viral	GSE64456	[1]
GSM1571641	Viral	GSE64456	[1]
GSM1571642	Viral	GSE64456	[1]
GSM1571643	Viral	GSE64456	[1]
GSM1571644	Viral	GSE64456	[1]
GSM1571645	Viral	GSE64456	[1]
GSM1571646	Viral	GSE64456	[1]
GSM1571647	Viral	GSE64456	[1]
GSM1571648	Viral	GSE64456	[1]
GSM1571649	Viral	GSE64456	[1]
GSM1571650	Viral	GSE64456	[1]
GSM1571651	Viral	GSE64456	[1]
GSM1571652	Viral	GSE64456	[1]
GSM1571653	Viral	GSE64456	[1]
GSM1571654	Viral	GSE64456	[1]
GSM1571655	Viral	GSE64456	[1]
GSM1571656	Viral	GSE64456	[1]
GSM1571657	Viral	GSE64456	[1]
GSM1571658	Viral	GSE64456	[1]
GSM1571659	Viral	GSE64456	[1]
GSM1571660	Viral	GSE64456	[1]
GSM1571661	Viral	GSE64456	[1]
GSM1571662	Viral	GSE64456	[1]
GSM1571663	Viral	GSE64456	[1]
GSM1571664	Viral	GSE64456	[1]
GSM1571665	Viral	GSE64456	[1]
GSM1571666	Viral	GSE64456	[1]
GSM1571667	Viral	GSE64456	[1]
GSM1571668	Viral	GSE64456	[1]
GSM1571669	Viral	GSE64456	[1]
GSM1571670	Viral	GSE64456	[1]
GSM1571671	Viral	GSE64456	[1]
GSM1571672	Viral	GSE64456	[1]
GSM1571673	Viral	GSE64456	[1]
GSM1571674	Viral	GSE64456	[1]
GSM1571675	Viral	GSE64456	[1]
GSM1571676	Viral	GSE64456	[1]
GSM1571677	Viral	GSE64456	[1]
GSM1571678	Viral	GSE64456	[1]
GSM1571679	Viral	GSE64456	[1]
GSM1571680	Viral	GSE64456	[1]
GSM1571681	Viral	GSE64456	[1]
GSM1571682	Viral	GSE64456	[1]
GSM1571683	Viral	GSE64456	[1]
GSM1571684	Viral	GSE64456	[1]
GSM1571685	Viral	GSE64456	[1]
GSM1571686	Viral	GSE64456	[1]
GSM1571687	Viral	GSE64456	[1]
GSM1571688	Viral	GSE64456	[1]
GSM1571689	Viral	GSE64456	[1]
GSM1571690	Viral	GSE64456	[1]
GSM173290	Bacterial	GSE6269	[2]
GSM173291	Bacterial	GSE6269	[2]
GSM173292	Bacterial	GSE6269	[2]
GSM173293	Bacterial	GSE6269	[2]
GSM173294	Bacterial	GSE6269	[2]
GSM173295	Bacterial	GSE6269	[2]
GSM173296	Bacterial	GSE6269	[2]
GSM173297	Bacterial	GSE6269	[2]
GSM173298	Bacterial	GSE6269	[2]
GSM173299	Bacterial	GSE6269	[2]
GSM173300	Bacterial	GSE6269	[2]
GSM173303	Bacterial	GSE6269	[2]
GSM173304	Bacterial	GSE6269	[2]
GSM173307	Bacterial	GSE6269	[2]
GSM173311	Bacterial	GSE6269	[2]
GSM173313	Bacterial	GSE6269	[2]
GSM173176	Viral	GSE6269	[2]
GSM173283	Viral	GSE6269	[2]
GSM173285	Viral	GSE6269	[2]
GSM173302	Viral	GSE6269	[2]
GSM173306	Viral	GSE6269	[2]
GSM173308	Viral	GSE6269	[2]
GSM173315	Viral	GSE6269	[2]
GSM173318	Viral	GSE6269	[2]
GSM509706	Bacterial	GSE20346	[3]
GSM509707	Bacterial	GSE20346	[3]
GSM509708	Bacterial	GSE20346	[3]
GSM509709	Bacterial	GSE20346	[3]
GSM509710	Bacterial	GSE20346	[3]
GSM509711	Bacterial	GSE20346	[3]
GSM509712	Bacterial	GSE20346	[3]
GSM509713	Bacterial	GSE20346	[3]
GSM509714	Bacterial	GSE20346	[3]
GSM509715	Bacterial	GSE20346	[3]
GSM509716	Bacterial	GSE20346	[3]
GSM509717	Bacterial	GSE20346	[3]
GSM509718	Bacterial	GSE20346	[3]
GSM509719	Bacterial	GSE20346	[3]
GSM509720	Bacterial	GSE20346	[3]
GSM509721	Bacterial	GSE20346	[3]
GSM509722	Bacterial	GSE20346	[3]
GSM509723	Bacterial	GSE20346	[3]
GSM509724	Bacterial	GSE20346	[3]
GSM509725	Bacterial	GSE20346	[3]
GSM509726	Bacterial	GSE20346	[3]
GSM509727	Bacterial	GSE20346	[3]
GSM509728	Bacterial	GSE20346	[3]
GSM509729	Bacterial	GSE20346	[3]
GSM509730	Bacterial	GSE20346	[3]
GSM509731	Bacterial	GSE20346	[3]
GSM509732	Viral	GSE20346	[3]
GSM509733	Viral	GSE20346	[3]
GSM509734	Viral	GSE20346	[3]
GSM509735	Viral	GSE20346	[3]
GSM509736	Viral	GSE20346	[3]
GSM509737	Viral	GSE20346	[3]
GSM509738	Viral	GSE20346	[3]
GSM509739	Viral	GSE20346	[3]
GSM509740	Viral	GSE20346	[3]
GSM509741	Viral	GSE20346	[3]
GSM509742	Viral	GSE20346	[3]
GSM509743	Viral	GSE20346	[3]
GSM509744	Viral	GSE20346	[3]
GSM509745	Viral	GSE20346	[3]
GSM509746	Viral	GSE20346	[3]
GSM509747	Viral	GSE20346	[3]
GSM509748	Viral	GSE20346	[3]
GSM509749	Viral	GSE20346	[3]
GSM509750	Viral	GSE20346	[3]
GSM983406	Bacterial	GSE40012	[4]
GSM983407	Bacterial	GSE40012	[4]
GSM983408	Bacterial	GSE40012	[4]
GSM983409	Bacterial	GSE40012	[4]
GSM983411	Bacterial	GSE40012	[4]
GSM983414	Bacterial	GSE40012	[4]
GSM983416	Bacterial	GSE40012	[4]
GSM983417	Bacterial	GSE40012	[4]
GSM983419	Bacterial	GSE40012	[4]
GSM983420	Bacterial	GSE40012	[4]
GSM983421	Bacterial	GSE40012	[4]
GSM983422	Bacterial	GSE40012	[4]
GSM983423	Bacterial	GSE40012	[4]
GSM983424	Bacterial	GSE40012	[4]
GSM983425	Bacterial	GSE40012	[4]
GSM983426	Bacterial	GSE40012	[4]
GSM983427	Bacterial	GSE40012	[4]
GSM983428	Bacterial	GSE40012	[4]
GSM983439	Bacterial	GSE40012	[4]
GSM983440	Bacterial	GSE40012	[4]
GSM983450	Bacterial	GSE40012	[4]
GSM983451	Bacterial	GSE40012	[4]
GSM983454	Bacterial	GSE40012	[4]
GSM983456	Bacterial	GSE40012	[4]
GSM983457	Bacterial	GSE40012	[4]
GSM983458	Bacterial	GSE40012	[4]
GSM983495	Bacterial	GSE40012	[4]
GSM983510	Bacterial	GSE40012	[4]
GSM983511	Bacterial	GSE40012	[4]
GSM983512	Bacterial	GSE40012	[4]
GSM983513	Bacterial	GSE40012	[4]
GSM983514	Bacterial	GSE40012	[4]
GSM983515	Bacterial	GSE40012	[4]
GSM983516	Bacterial	GSE40012	[4]
GSM983517	Bacterial	GSE40012	[4]
GSM983537	Bacterial	GSE40012	[4]
GSM983539	Bacterial	GSE40012	[4]
GSM983540	Bacterial	GSE40012	[4]
GSM983551	Bacterial	GSE40012	[4]
GSM983552	Bacterial	GSE40012	[4]
GSM983553	Bacterial	GSE40012	[4]
GSM983554	Bacterial	GSE40012	[4]
GSM983555	Bacterial	GSE40012	[4]
GSM983557	Bacterial	GSE40012	[4]
GSM983558	Bacterial	GSE40012	[4]
GSM983559	Bacterial	GSE40012	[4]
GSM983560	Bacterial	GSE40012	[4]
GSM983561	Bacterial	GSE40012	[4]
GSM983566	Bacterial	GSE40012	[4]
GSM983567	Bacterial	GSE40012	[4]
GSM983568	Bacterial	GSE40012	[4]
GSM983569	Bacterial	GSE40012	[4]
GSM983577	Bacterial	GSE40012	[4]
GSM983578	Bacterial	GSE40012	[4]
GSM983579	Bacterial	GSE40012	[4]
GSM983580	Bacterial	GSE40012	[4]
GSM983581	Bacterial	GSE40012	[4]
GSM983582	Bacterial	GSE40012	[4]
GSM983590	Bacterial	GSE40012	[4]
GSM983591	Bacterial	GSE40012	[4]
GSM983592	Bacterial	GSE40012	[4]
GSM983429	Viral	GSE40012	[4]
GSM983430	Viral	GSE40012	[4]
GSM983431	Viral	GSE40012	[4]
GSM983432	Viral	GSE40012	[4]
GSM983433	Viral	GSE40012	[4]
GSM983434	Viral	GSE40012	[4]
GSM983435	Viral	GSE40012	[4]
GSM983436	Viral	GSE40012	[4]
GSM983437	Viral	GSE40012	[4]
GSM983438	Viral	GSE40012	[4]
GSM983441	Viral	GSE40012	[4]
GSM983442	Viral	GSE40012	[4]
GSM983443	Viral	GSE40012	[4]
GSM983444	Viral	GSE40012	[4]
GSM983445	Viral	GSE40012	[4]
GSM983446	Viral	GSE40012	[4]
GSM983447	Viral	GSE40012	[4]
GSM983448	Viral	GSE40012	[4]
GSM983449	Viral	GSE40012	[4]
GSM983496	Viral	GSE40012	[4]
GSM983520	Viral	GSE40012	[4]
GSM983521	Viral	GSE40012	[4]
GSM983522	Viral	GSE40012	[4]
GSM983523	Viral	GSE40012	[4]
GSM983524	Viral	GSE40012	[4]
GSM983525	Viral	GSE40012	[4]
GSM983526	Viral	GSE40012	[4]
GSM983527	Viral	GSE40012	[4]
GSM983528	Viral	GSE40012	[4]
GSM983529	Viral	GSE40012	[4]
GSM983530	Viral	GSE40012	[4]
GSM983531	Viral	GSE40012	[4]
GSM983532	Viral	GSE40012	[4]
GSM983533	Viral	GSE40012	[4]
GSM983544	Viral	GSE40012	[4]
GSM983545	Viral	GSE40012	[4]
GSM983546	Viral	GSE40012	[4]
GSM983574	Viral	GSE40012	[4]
GSM983576	Viral	GSE40012	[4]
GSM992788	Bacterial	GSE40396	[5]
GSM992789	Bacterial	GSE40396	[5]
GSM992790	Bacterial	GSE40396	[5]
GSM992791	Bacterial	GSE40396	[5]
GSM992792	Bacterial	GSE40396	[5]
GSM992793	Bacterial	GSE40396	[5]
GSM992794	Bacterial	GSE40396	[5]
GSM992795	Bacterial	GSE40396	[5]
GSM992753	Viral	GSE40396	[5]
GSM992754	Viral	GSE40396	[5]
GSM992755	Viral	GSE40396	[5]
GSM992756	Viral	GSE40396	[5]
GSM992757	Viral	GSE40396	[5]
GSM992758	Viral	GSE40396	[5]
GSM992759	Viral	GSE40396	[5]
GSM992760	Viral	GSE40396	[5]
GSM992761	Viral	GSE40396	[5]
GSM992762	Viral	GSE40396	[5]
GSM992763	Viral	GSE40396	[5]
GSM992764	Viral	GSE40396	[5]
GSM992765	Viral	GSE40396	[5]
GSM992766	Viral	GSE40396	[5]
GSM992767	Viral	GSE40396	[5]
GSM992768	Viral	GSE40396	[5]
GSM992769	Viral	GSE40396	[5]
GSM992770	Viral	GSE40396	[5]
GSM992771	Viral	GSE40396	[5]
GSM992772	Viral	GSE40396	[5]
GSM992773	Viral	GSE40396	[5]
GSM992774	Viral	GSE40396	[5]
GSM992775	Viral	GSE40396	[5]
GSM992776	Viral	GSE40396	[5]
GSM992777	Viral	GSE40396	[5]
GSM992778	Viral	GSE40396	[5]
GSM992779	Viral	GSE40396	[5]
GSM992780	Viral	GSE40396	[5]
GSM992781	Viral	GSE40396	[5]
GSM992782	Viral	GSE40396	[5]
GSM992783	Viral	GSE40396	[5]
GSM992784	Viral	GSE40396	[5]
GSM992785	Viral	GSE40396	[5]
GSM992786	Viral	GSE40396	[5]
GSM992787	Viral	GSE40396	[5]
GSM1030788	Bacterial	GSE42026	[6]
GSM1030789	Bacterial	GSE42026	[6]
GSM1030790	Bacterial	GSE42026	[6]
GSM1030791	Bacterial	GSE42026	[6]
GSM1030792	Bacterial	GSE42026	[6]
GSM1030793	Bacterial	GSE42026	[6]
GSM1030794	Bacterial	GSE42026	[6]
GSM1030795	Bacterial	GSE42026	[6]
GSM1030796	Bacterial	GSE42026	[6]
GSM1030797	Bacterial	GSE42026	[6]
GSM1030798	Bacterial	GSE42026	[6]
GSM1030799	Bacterial	GSE42026	[6]
GSM1030800	Bacterial	GSE42026	[6]
GSM1030801	Bacterial	GSE42026	[6]
GSM1030802	Bacterial	GSE42026	[6]
GSM1030803	Bacterial	GSE42026	[6]
GSM1030804	Bacterial	GSE42026	[6]
GSM1030805	Bacterial	GSE42026	[6]
GSM1030839	Viral	GSE42026	[6]
GSM1030840	Viral	GSE42026	[6]
GSM1030841	Viral	GSE42026	[6]
GSM1030842	Viral	GSE42026	[6]
GSM1030843	Viral	GSE42026	[6]
GSM1030844	Viral	GSE42026	[6]
GSM1030845	Viral	GSE42026	[6]
GSM1030846	Viral	GSE42026	[6]
GSM1030847	Viral	GSE42026	[6]
GSM1030848	Viral	GSE42026	[6]
GSM1030849	Viral	GSE42026	[6]
GSM1030850	Viral	GSE42026	[6]
GSM1030851	Viral	GSE42026	[6]
GSM1030852	Viral	GSE42026	[6]
GSM1030853	Viral	GSE42026	[6]
GSM1030854	Viral	GSE42026	[6]
GSM1030855	Viral	GSE42026	[6]
GSM1030856	Viral	GSE42026	[6]
GSM1030857	Viral	GSE42026	[6]
GSM1030858	Viral	GSE42026	[6]
GSM1030859	Viral	GSE42026	[6]
GSM1030860	Viral	GSE42026	[6]
GSM1030861	Viral	GSE42026	[6]
GSM1030862	Viral	GSE42026	[6]
GSM1030863	Viral	GSE42026	[6]
GSM1030864	Viral	GSE42026	[6]
GSM1030865	Viral	GSE42026	[6]
GSM1030866	Viral	GSE42026	[6]
GSM1030867	Viral	GSE42026	[6]
GSM1030868	Viral	GSE42026	[6]
GSM1030869	Viral	GSE42026	[6]
GSM1030870	Viral	GSE42026	[6]
GSM1030871	Viral	GSE42026	[6]
GSM1030872	Viral	GSE42026	[6]
GSM1030873	Viral	GSE42026	[6]
GSM1030874	Viral	GSE42026	[6]
GSM1030875	Viral	GSE42026	[6]
GSM1030876	Viral	GSE42026	[6]
GSM1030877	Viral	GSE42026	[6]
GSM1030878	Viral	GSE42026	[6]
GSM1030879	Viral	GSE42026	[6]
GSM1404219	Bacterial	GSE25504	[7]
GSM1404220	Bacterial	GSE25504	[7]
GSM1404221	Bacterial	GSE25504	[7]
GSM1404222	Bacterial	GSE25504	[7]
GSM1404223	Bacterial	GSE25504	[7]
GSM1404224	Bacterial	GSE25504	[7]
GSM1404225	Bacterial	GSE25504	[7]
GSM1404226	Bacterial	GSE25504	[7]
GSM1404227	Bacterial	GSE25504	[7]
GSM1404230	Viral	GSE25504	[7]
GSM1404231	Viral	GSE25504	[7]
GSM1404232	Viral	GSE25504	[7]
GSM1468539	Bacterial	GSE60244	[8]
GSM1468540	Bacterial	GSE60244	[8]
GSM1468549	Bacterial	GSE60244	[8]
GSM1468550	Bacterial	GSE60244	[8]
GSM1468555	Bacterial	GSE60244	[8]
GSM1468557	Bacterial	GSE60244	[8]
GSM1468560	Bacterial	GSE60244	[8]
GSM1468563	Bacterial	GSE60244	[8]
GSM1468575	Bacterial	GSE60244	[8]
GSM1468577	Bacterial	GSE60244	[8]
GSM1468596	Bacterial	GSE60244	[8]
GSM1468614	Bacterial	GSE60244	[8]
GSM1468616	Bacterial	GSE60244	[8]
GSM1468629	Bacterial	GSE60244	[8]
GSM1468631	Bacterial	GSE60244	[8]
GSM1468634	Bacterial	GSE60244	[8]
GSM1468640	Bacterial	GSE60244	[8]
GSM1468641	Bacterial	GSE60244	[8]
GSM1468643	Bacterial	GSE60244	[8]
GSM1468644	Bacterial	GSE60244	[8]
GSM1468646	Bacterial	GSE60244	[8]
GSM1468652	Bacterial	GSE60244	[8]
GSM1468542	Viral	GSE60244	[8]
GSM1468544	Viral	GSE60244	[8]
GSM1468546	Viral	GSE60244	[8]
GSM1468551	Viral	GSE60244	[8]
GSM1468552	Viral	GSE60244	[8]
GSM1468553	Viral	GSE60244	[8]
GSM1468554	Viral	GSE60244	[8]
GSM1468556	Viral	GSE60244	[8]
GSM1468558	Viral	GSE60244	[8]
GSM1468559	Viral	GSE60244	[8]
GSM1468564	Viral	GSE60244	[8]
GSM1468565	Viral	GSE60244	[8]
GSM1468566	Viral	GSE60244	[8]
GSM1468568	Viral	GSE60244	[8]
GSM1468569	Viral	GSE60244	[8]
GSM1468570	Viral	GSE60244	[8]
GSM1468571	Viral	GSE60244	[8]
GSM1468572	Viral	GSE60244	[8]
GSM1468573	Viral	GSE60244	[8]
GSM1468578	Viral	GSE60244	[8]
GSM1468582	Viral	GSE60244	[8]
GSM1468583	Viral	GSE60244	[8]
GSM1468584	Viral	GSE60244	[8]
GSM1468585	Viral	GSE60244	[8]
GSM1468587	Viral	GSE60244	[8]
GSM1468588	Viral	GSE60244	[8]
GSM1468589	Viral	GSE60244	[8]
GSM1468590	Viral	GSE60244	[8]
GSM1468592	Viral	GSE60244	[8]
GSM1468593	Viral	GSE60244	[8]
GSM1468594	Viral	GSE60244	[8]
GSM1468595	Viral	GSE60244	[8]
GSM1468598	Viral	GSE60244	[8]
GSM1468599	Viral	GSE60244	[8]
GSM1468600	Viral	GSE60244	[8]
GSM1468601	Viral	GSE60244	[8]
GSM1468602	Viral	GSE60244	[8]
GSM1468603	Viral	GSE60244	[8]
GSM1468604	Viral	GSE60244	[8]
GSM1468605	Viral	GSE60244	[8]
GSM1468607	Viral	GSE60244	[8]
GSM1468608	Viral	GSE60244	[8]
GSM1468609	Viral	GSE60244	[8]
GSM1468610	Viral	GSE60244	[8]
GSM1468611	Viral	GSE60244	[8]
GSM1468612	Viral	GSE60244	[8]
GSM1468617	Viral	GSE60244	[8]
GSM1468620	Viral	GSE60244	[8]
GSM1468621	Viral	GSE60244	[8]
GSM1468623	Viral	GSE60244	[8]
GSM1468624	Viral	GSE60244	[8]
GSM1468625	Viral	GSE60244	[8]
GSM1468626	Viral	GSE60244	[8]
GSM1468627	Viral	GSE60244	[8]
GSM1468632	Viral	GSE60244	[8]
GSM1468633	Viral	GSE60244	[8]
GSM1468635	Viral	GSE60244	[8]
GSM1468636	Viral	GSE60244	[8]
GSM1468637	Viral	GSE60244	[8]
GSM1468639	Viral	GSE60244	[8]
GSM1468642	Viral	GSE60244	[8]
GSM1468645	Viral	GSE60244	[8]
GSM1468647	Viral	GSE60244	[8]
GSM1468648	Viral	GSE60244	[8]
GSM1468649	Viral	GSE60244	[8]
GSM1468650	Viral	GSE60244	[8]
GSM1468651	Viral	GSE60244	[8]
GSM1468693	Viral	GSE60244	[8]
GSM1468694	Viral	GSE60244	[8]
GSM1468695	Viral	GSE60244	[8]
GSM1468696	Viral	GSE60244	[8]
SRR2049583	Bacterial	GSE69529	[9]
SRR2049584	Bacterial	GSE69529	[9]
SRR2049585	Bacterial	GSE69529	[9]
SRR2049586	Bacterial	GSE69529	[9]
SRR2049587	Bacterial	GSE69529	[9]
SRR2049600	Bacterial	GSE69529	[9]
SRR2049601	Bacterial	GSE69529	[9]
SRR2049602	Bacterial	GSE69529	[9]
SRR2049603	Bacterial	GSE69529	[9]
SRR2049604	Bacterial	GSE69529	[9]
SRR2049605	Bacterial	GSE69529	[9]
SRR2049606	Bacterial	GSE69529	[9]
SRR2049607	Bacterial	GSE69529	[9]
SRR2049608	Bacterial	GSE69529	[9]
SRR2049609	Bacterial	GSE69529	[9]
SRR2049610	Bacterial	GSE69529	[9]
SRR2049611	Bacterial	GSE69529	[9]
SRR2049612	Bacterial	GSE69529	[9]
SRR2049613	Bacterial	GSE69529	[9]
SRR2049614	Bacterial	GSE69529	[9]
SRR2049615	Bacterial	GSE69529	[9]
SRR2049616	Bacterial	GSE69529	[9]
SRR2049617	Bacterial	GSE69529	[9]
SRR2049618	Bacterial	GSE69529	[9]
SRR2049619	Bacterial	GSE69529	[9]
SRR2049620	Bacterial	GSE69529	[9]
SRR2049621	Bacterial	GSE69529	[9]
SRR2049622	Bacterial	GSE69529	[9]
SRR2049623	Bacterial	GSE69529	[9]
SRR2049624	Bacterial	GSE69529	[9]
SRR2049625	Bacterial	GSE69529	[9]
SRR2049626	Bacterial	GSE69529	[9]
SRR2049627	Bacterial	GSE69529	[9]
SRR2049628	Bacterial	GSE69529	[9]
SRR2049629	Bacterial	GSE69529	[9]
SRR2049630	Bacterial	GSE69529	[9]
SRR2049631	Bacterial	GSE69529	[9]
SRR2049632	Bacterial	GSE69529	[9]
SRR2049633	Bacterial	GSE69529	[9]
SRR2049634	Bacterial	GSE69529	[9]
SRR2049635	Bacterial	GSE69529	[9]
SRR2049636	Bacterial	GSE69529	[9]
SRR2049637	Bacterial	GSE69529	[9]
SRR2049638	Bacterial	GSE69529	[9]
SRR2049639	Bacterial	GSE69529	[9]
SRR2049640	Bacterial	GSE69529	[9]
SRR2049641	Bacterial	GSE69529	[9]
SRR2049642	Bacterial	GSE69529	[9]
SRR2049643	Bacterial	GSE69529	[9]
SRR2049644	Bacterial	GSE69529	[9]
SRR2049645	Bacterial	GSE69529	[9]
SRR2049646	Bacterial	GSE69529	[9]
SRR2049647	Bacterial	GSE69529	[9]
SRR2049648	Bacterial	GSE69529	[9]
SRR2049649	Bacterial	GSE69529	[9]
SRR2049650	Bacterial	GSE69529	[9]
SRR2049651	Bacterial	GSE69529	[9]
SRR2049652	Bacterial	GSE69529	[9]
SRR2049653	Bacterial	GSE69529	[9]
SRR2049654	Bacterial	GSE69529	[9]
SRR2049655	Bacterial	GSE69529	[9]
SRR2049656	Bacterial	GSE69529	[9]
SRR2049657	Bacterial	GSE69529	[9]
SRR2049658	Bacterial	GSE69529	[9]
SRR2049659	Bacterial	GSE69529	[9]
SRR2049660	Bacterial	GSE69529	[9]
SRR2049661	Bacterial	GSE69529	[9]
SRR2049717	Bacterial	GSE69529	[9]
SRR2049718	Bacterial	GSE69529	[9]
SRR2049719	Bacterial	GSE69529	[9]
SRR2049720	Bacterial	GSE69529	[9]
SRR2049721	Bacterial	GSE69529	[9]
SRR2049722	Bacterial	GSE69529	[9]
SRR2049723	Bacterial	GSE69529	[9]
SRR2049724	Bacterial	GSE69529	[9]
SRR2049725	Bacterial	GSE69529	[9]
SRR2049726	Bacterial	GSE69529	[9]
SRR2049727	Bacterial	GSE69529	[9]
SRR2049728	Bacterial	GSE69529	[9]
SRR2049729	Bacterial	GSE69529	[9]
SRR2049730	Bacterial	GSE69529	[9]
SRR2049731	Bacterial	GSE69529	[9]
SRR2049732	Bacterial	GSE69529	[9]
SRR2049733	Bacterial	GSE69529	[9]
SRR2049734	Bacterial	GSE69529	[9]
SRR2049735	Bacterial	GSE69529	[9]
SRR2049736	Bacterial	GSE69529	[9]
SRR2049737	Bacterial	GSE69529	[9]
SRR2049738	Bacterial	GSE69529	[9]
SRR2049739	Bacterial	GSE69529	[9]
SRR2049740	Bacterial	GSE69529	[9]
SRR2049741	Bacterial	GSE69529	[9]
SRR2049742	Bacterial	GSE69529	[9]
SRR2049743	Bacterial	GSE69529	[9]
SRR2049744	Bacterial	GSE69529	[9]
SRR2049745	Bacterial	GSE69529	[9]
SRR2049746	Bacterial	GSE69529	[9]
SRR2049747	Bacterial	GSE69529	[9]
SRR2049748	Bacterial	GSE69529	[9]
SRR2049749	Bacterial	GSE69529	[9]
SRR2049750	Bacterial	GSE69529	[9]
SRR2049751	Bacterial	GSE69529	[9]
SRR2049752	Bacterial	GSE69529	[9]
SRR2049753	Bacterial	GSE69529	[9]
SRR2049754	Bacterial	GSE69529	[9]
SRR2049755	Bacterial	GSE69529	[9]
SRR2049756	Bacterial	GSE69529	[9]
SRR2049757	Bacterial	GSE69529	[9]
SRR2049758	Bacterial	GSE69529	[9]
SRR2049759	Bacterial	GSE69529	[9]
SRR2049760	Bacterial	GSE69529	[9]
SRR2049761	Bacterial	GSE69529	[9]
SRR2049762	Bacterial	GSE69529	[9]
SRR2049763	Bacterial	GSE69529	[9]
SRR2049764	Bacterial	GSE69529	[9]
SRR2049765	Bacterial	GSE69529	[9]
SRR2049766	Bacterial	GSE69529	[9]
SRR2049767	Bacterial	GSE69529	[9]
SRR2049768	Bacterial	GSE69529	[9]
SRR2049769	Bacterial	GSE69529	[9]
SRR2049770	Bacterial	GSE69529	[9]
SRR2049771	Bacterial	GSE69529	[9]
SRR2049772	Bacterial	GSE69529	[9]
SRR2049773	Bacterial	GSE69529	[9]
SRR2049774	Bacterial	GSE69529	[9]
SRR2049775	Bacterial	GSE69529	[9]
SRR2049776	Bacterial	GSE69529	[9]
SRR2049777	Bacterial	GSE69529	[9]
SRR2049778	Bacterial	GSE69529	[9]
SRR2049779	Bacterial	GSE69529	[9]
SRR2049780	Bacterial	GSE69529	[9]
SRR2049781	Bacterial	GSE69529	[9]
SRR2049782	Bacterial	GSE69529	[9]
SRR2049783	Bacterial	GSE69529	[9]
SRR2049784	Bacterial	GSE69529	[9]
SRR2049785	Bacterial	GSE69529	[9]
SRR2049786	Bacterial	GSE69529	[9]
SRR2049787	Bacterial	GSE69529	[9]
SRR2049788	Bacterial	GSE69529	[9]
SRR2049789	Bacterial	GSE69529	[9]
SRR2049662	Viral	GSE69529	[9]
SRR2049663	Viral	GSE69529	[9]
SRR2049664	Viral	GSE69529	[9]
SRR2049665	Viral	GSE69529	[9]
SRR2049666	Viral	GSE69529	[9]
SRR2049667	Viral	GSE69529	[9]
SRR2049668	Viral	GSE69529	[9]
SRR2049669	Viral	GSE69529	[9]
SRR2049670	Viral	GSE69529	[9]
SRR2049671	Viral	GSE69529	[9]
SRR2049672	Viral	GSE69529	[9]
SRR2049673	Viral	GSE69529	[9]
SRR2049674	Viral	GSE69529	[9]
SRR2049675	Viral	GSE69529	[9]
SRR2049676	Viral	GSE69529	[9]
SRR2049677	Viral	GSE69529	[9]
SRR2049678	Viral	GSE69529	[9]
SRR2049679	Viral	GSE69529	[9]
SRR2049680	Viral	GSE69529	[9]
SRR2049681	Viral	GSE69529	[9]
SRR2049682	Viral	GSE69529	[9]
SRR2049683	Viral	GSE69529	[9]
SRR2049684	Viral	GSE69529	[9]
SRR2049685	Viral	GSE69529	[9]
SRR2049686	Viral	GSE69529	[9]
SRR2049687	Viral	GSE69529	[9]
SRR2049688	Viral	GSE69529	[9]
SRR2049689	Viral	GSE69529	[9]
SRR2049690	Viral	GSE69529	[9]
SRR2049691	Viral	GSE69529	[9]
SRR2049692	Viral	GSE69529	[9]
SRR2049693	Viral	GSE69529	[9]
SRR2049694	Viral	GSE69529	[9]
SRR2049695	Viral	GSE69529	[9]
SRR2049696	Viral	GSE69529	[9]
SRR2049697	Viral	GSE69529	[9]
SRR2049698	Viral	GSE69529	[9]
SRR2049699	Viral	GSE69529	[9]
SRR2049700	Viral	GSE69529	[9]
SRR2049701	Viral	GSE69529	[9]
SRR2049702	Viral	GSE69529	[9]
SRR2049703	Viral	GSE69529	[9]
SRR2049704	Viral	GSE69529	[9]
SRR2049705	Viral	GSE69529	[9]
SRR2049706	Viral	GSE69529	[9]
SRR2049707	Viral	GSE69529	[9]
SRR2049708	Viral	GSE69529	[9]
SRR2049709	Viral	GSE69529	[9]
SRR2049710	Viral	GSE69529	[9]
SRR2049711	Viral	GSE69529	[9]
SRR2049712	Viral	GSE69529	[9]
SRR2049713	Viral	GSE69529	[9]
SRR2049714	Viral	GSE69529	[9]
SRR2049715	Viral	GSE69529	[9]
SRR2049716	Viral	GSE69529	[9]
SRR3930312	Viral	GSE69529	[9]
SRR3930313	Viral	GSE69529	[9]
SRR3930314	Viral	GSE69529	[9]
SRR3930315	Viral	GSE69529	[9]
SRR3930325	Viral	GSE69529	[9]
SRR3930326	Viral	GSE69529	[9]
SRR3930327	Viral	GSE69529	[9]
SRR3930328	Viral	GSE69529	[9]
SRR3930329	Viral	GSE69529	[9]
SRR3930330	Viral	GSE69529	[9]
SRR3930331	Viral	GSE69529	[9]
SRR3930332	Viral	GSE69529	[9]
SRR3930333	Viral	GSE69529	[9]
SRR3930334	Viral	GSE69529	[9]
SRR3930335	Viral	GSE69529	[9]
SRR3930337	Viral	GSE69529	[9]
SRR3930338	Viral	GSE69529	[9]
SRR3930339	Viral	GSE69529	[9]
SRR3930340	Viral	GSE69529	[9]
SRR3930341	Viral	GSE69529	[9]
SRR3930347	Viral	GSE69529	[9]
SRR3930348	Viral	GSE69529	[9]
SRR3930349	Viral	GSE69529	[9]
SRR3930350	Viral	GSE69529	[9]
SRR3930351	Viral	GSE69529	[9]
GSM1561864	Bacterial	GSE63990	[10]
GSM1561868	Bacterial	GSE63990	[10]
GSM1561869	Bacterial	GSE63990	[10]
GSM1561871	Bacterial	GSE63990	[10]
GSM1561872	Bacterial	GSE63990	[10]
GSM1561874	Bacterial	GSE63990	[10]
GSM1561875	Bacterial	GSE63990	[10]
GSM1561876	Bacterial	GSE63990	[10]
GSM1561877	Bacterial	GSE63990	[10]
GSM1561878	Bacterial	GSE63990	[10]
GSM1561879	Bacterial	GSE63990	[10]
GSM1561880	Bacterial	GSE63990	[10]
GSM1561881	Bacterial	GSE63990	[10]
GSM1561882	Bacterial	GSE63990	[10]
GSM1561883	Bacterial	GSE63990	[10]
GSM1561884	Bacterial	GSE63990	[10]
GSM1561885	Bacterial	GSE63990	[10]
GSM1561886	Bacterial	GSE63990	[10]
GSM1561887	Bacterial	GSE63990	[10]
GSM1561888	Bacterial	GSE63990	[10]
GSM1561889	Bacterial	GSE63990	[10]
GSM1561890	Bacterial	GSE63990	[10]
GSM1561891	Bacterial	GSE63990	[10]
GSM1561892	Bacterial	GSE63990	[10]
GSM1561893	Bacterial	GSE63990	[10]
GSM1561894	Bacterial	GSE63990	[10]
GSM1561895	Bacterial	GSE63990	[10]
GSM1561896	Bacterial	GSE63990	[10]
GSM1561897	Bacterial	GSE63990	[10]
GSM1561898	Bacterial	GSE63990	[10]
GSM1561899	Bacterial	GSE63990	[10]
GSM1561900	Bacterial	GSE63990	[10]
GSM1561901	Bacterial	GSE63990	[10]
GSM1561902	Bacterial	GSE63990	[10]
GSM1561903	Bacterial	GSE63990	[10]
GSM1561904	Bacterial	GSE63990	[10]
GSM1561905	Bacterial	GSE63990	[10]
GSM1561906	Bacterial	GSE63990	[10]
GSM1561907	Bacterial	GSE63990	[10]
GSM1561908	Bacterial	GSE63990	[10]
GSM1561909	Bacterial	GSE63990	[10]
GSM1561910	Bacterial	GSE63990	[10]
GSM1561911	Bacterial	GSE63990	[10]
GSM1561912	Bacterial	GSE63990	[10]
GSM1561913	Bacterial	GSE63990	[10]
GSM1561914	Bacterial	GSE63990	[10]
GSM1561915	Bacterial	GSE63990	[10]
GSM1561916	Bacterial	GSE63990	[10]
GSM1561917	Bacterial	GSE63990	[10]
GSM1561918	Bacterial	GSE63990	[10]
GSM1561919	Bacterial	GSE63990	[10]
GSM1561920	Bacterial	GSE63990	[10]
GSM1561921	Bacterial	GSE63990	[10]
GSM1561922	Bacterial	GSE63990	[10]
GSM1561923	Bacterial	GSE63990	[10]
GSM1561970	Bacterial	GSE63990	[10]
GSM1561975	Bacterial	GSE63990	[10]
GSM1561998	Bacterial	GSE63990	[10]
GSM1562017	Bacterial	GSE63990	[10]
GSM1562023	Bacterial	GSE63990	[10]
GSM1562036	Bacterial	GSE63990	[10]
GSM1562038	Bacterial	GSE63990	[10]
GSM1562039	Bacterial	GSE63990	[10]
GSM1562060	Bacterial	GSE63990	[10]
GSM1562079	Bacterial	GSE63990	[10]
GSM1562086	Bacterial	GSE63990	[10]
GSM1562094	Bacterial	GSE63990	[10]
GSM1562115	Bacterial	GSE63990	[10]
GSM1562128	Bacterial	GSE63990	[10]
GSM1562132	Bacterial	GSE63990	[10]
GSM1562134	Bacterial	GSE63990	[10]
GSM1562137	Bacterial	GSE63990	[10]
GSM1562138	Bacterial	GSE63990	[10]
GSM1561870	Viral	GSE63990	[10]
GSM1561873	Viral	GSE63990	[10]
GSM1561924	Viral	GSE63990	[10]
GSM1561925	Viral	GSE63990	[10]
GSM1561926	Viral	GSE63990	[10]
GSM1561927	Viral	GSE63990	[10]
GSM1561928	Viral	GSE63990	[10]
GSM1561929	Viral	GSE63990	[10]
GSM1561930	Viral	GSE63990	[10]
GSM1561931	Viral	GSE63990	[10]
GSM1561932	Viral	GSE63990	[10]
GSM1561933	Viral	GSE63990	[10]
GSM1561934	Viral	GSE63990	[10]
GSM1561935	Viral	GSE63990	[10]
GSM1561936	Viral	GSE63990	[10]
GSM1561937	Viral	GSE63990	[10]
GSM1561938	Viral	GSE63990	[10]
GSM1561939	Viral	GSE63990	[10]
GSM1561940	Viral	GSE63990	[10]
GSM1561941	Viral	GSE63990	[10]
GSM1561942	Viral	GSE63990	[10]
GSM1561943	Viral	GSE63990	[10]
GSM1561944	Viral	GSE63990	[10]
GSM1561945	Viral	GSE63990	[10]
GSM1561946	Viral	GSE63990	[10]
GSM1561947	Viral	GSE63990	[10]
GSM1561948	Viral	GSE63990	[10]
GSM1561949	Viral	GSE63990	[10]
GSM1561950	Viral	GSE63990	[10]
GSM1561951	Viral	GSE63990	[10]
GSM1561952	Viral	GSE63990	[10]
GSM1561953	Viral	GSE63990	[10]
GSM1561954	Viral	GSE63990	[10]
GSM1561955	Viral	GSE63990	[10]
GSM1561956	Viral	GSE63990	[10]
GSM1561957	Viral	GSE63990	[10]
GSM1561958	Viral	GSE63990	[10]
GSM1561959	Viral	GSE63990	[10]
GSM1561960	Viral	GSE63990	[10]
GSM1561961	Viral	GSE63990	[10]
GSM1561962	Viral	GSE63990	[10]
GSM1561963	Viral	GSE63990	[10]
GSM1561964	Viral	GSE63990	[10]
GSM1561965	Viral	GSE63990	[10]
GSM1561966	Viral	GSE63990	[10]
GSM1561967	Viral	GSE63990	[10]
GSM1561968	Viral	GSE63990	[10]
GSM1561969	Viral	GSE63990	[10]
GSM1561971	Viral	GSE63990	[10]
GSM1561974	Viral	GSE63990	[10]
GSM1561977	Viral	GSE63990	[10]
GSM1561978	Viral	GSE63990	[10]
GSM1561979	Viral	GSE63990	[10]
GSM1561980	Viral	GSE63990	[10]
GSM1561981	Viral	GSE63990	[10]
GSM1561982	Viral	GSE63990	[10]
GSM1561983	Viral	GSE63990	[10]
GSM1561984	Viral	GSE63990	[10]
GSM1561985	Viral	GSE63990	[10]
GSM1561986	Viral	GSE63990	[10]
GSM1561987	Viral	GSE63990	[10]
GSM1561988	Viral	GSE63990	[10]
GSM1561989	Viral	GSE63990	[10]
GSM1561990	Viral	GSE63990	[10]
GSM1561991	Viral	GSE63990	[10]
GSM1561992	Viral	GSE63990	[10]
GSM1561993	Viral	GSE63990	[10]
GSM1561994	Viral	GSE63990	[10]
GSM1561995	Viral	GSE63990	[10]
GSM1561996	Viral	GSE63990	[10]
GSM1561997	Viral	GSE63990	[10]
GSM1561999	Viral	GSE63990	[10]
GSM1562000	Viral	GSE63990	[10]
GSM1562001	Viral	GSE63990	[10]
GSM1562002	Viral	GSE63990	[10]
GSM1562003	Viral	GSE63990	[10]
GSM1562004	Viral	GSE63990	[10]
GSM1562005	Viral	GSE63990	[10]
GSM1562006	Viral	GSE63990	[10]
GSM1562007	Viral	GSE63990	[10]
GSM1562008	Viral	GSE63990	[10]
GSM1562009	Viral	GSE63990	[10]
GSM1562010	Viral	GSE63990	[10]
GSM1562011	Viral	GSE63990	[10]
GSM1562012	Viral	GSE63990	[10]
GSM1562013	Viral	GSE63990	[10]
GSM1562014	Viral	GSE63990	[10]
GSM1562015	Viral	GSE63990	[10]
GSM1562030	Viral	GSE63990	[10]
GSM1562031	Viral	GSE63990	[10]
GSM1562032	Viral	GSE63990	[10]
GSM1562033	Viral	GSE63990	[10]
GSM1562035	Viral	GSE63990	[10]
GSM1562037	Viral	GSE63990	[10]
GSM1562067	Viral	GSE63990	[10]
GSM1562068	Viral	GSE63990	[10]
GSM1562069	Viral	GSE63990	[10]
GSM1562070	Viral	GSE63990	[10]
GSM1562071	Viral	GSE63990	[10]
GSM1562073	Viral	GSE63990	[10]
GSM1562088	Viral	GSE63990	[10]
GSM1562089	Viral	GSE63990	[10]
GSM1562090	Viral	GSE63990	[10]
GSM1562091	Viral	GSE63990	[10]
GSM1562092	Viral	GSE63990	[10]
GSM1562120	Viral	GSE63990	[10]
GSM1562121	Viral	GSE63990	[10]
GSM1562122	Viral	GSE63990	[10]
GSM1562123	Viral	GSE63990	[10]
GSM1562124	Viral	GSE63990	[10]
GSM1562125	Viral	GSE63990	[10]
GSM1562126	Viral	GSE63990	[10]
GSM1562129	Viral	GSE63990	[10]
GSM1562130	Viral	GSE63990	[10]
GSM1562131	Viral	GSE63990	[10]
GSM1562135	Viral	GSE63990	[10]
GSM1562136	Viral	GSE63990	[10]
GSM1872417	Bacterial	GSE72829	[11]
GSM1872418	Bacterial	GSE72829	[11]
GSM1872419	Bacterial	GSE72829	[11]
GSM1872420	Bacterial	GSE72829	[11]
GSM1872421	Bacterial	GSE72829	[11]
GSM1872422	Bacterial	GSE72829	[11]
GSM1872423	Bacterial	GSE72829	[11]
GSM1872424	Bacterial	GSE72829	[11]
GSM1872425	Bacterial	GSE72829	[11]
GSM1872426	Bacterial	GSE72829	[11]
GSM1872427	Bacterial	GSE72829	[11]
GSM1872428	Bacterial	GSE72829	[11]
GSM1872429	Bacterial	GSE72829	[11]
GSM1872430	Bacterial	GSE72829	[11]
GSM1872431	Bacterial	GSE72829	[11]
GSM1872432	Bacterial	GSE72829	[11]
GSM1872433	Bacterial	GSE72829	[11]
GSM1872434	Bacterial	GSE72829	[11]
GSM1872435	Bacterial	GSE72829	[11]
GSM1872436	Bacterial	GSE72829	[11]
GSM1872437	Bacterial	GSE72829	[11]
GSM1872438	Bacterial	GSE72829	[11]
GSM1872439	Bacterial	GSE72829	[11]
GSM1872440	Bacterial	GSE72829	[11]
GSM1872441	Bacterial	GSE72829	[11]
GSM1872442	Bacterial	GSE72829	[11]
GSM1872443	Bacterial	GSE72829	[11]
GSM1872444	Bacterial	GSE72829	[11]
GSM1872445	Bacterial	GSE72829	[11]
GSM1872446	Bacterial	GSE72829	[11]
GSM1872447	Bacterial	GSE72829	[11]
GSM1872448	Bacterial	GSE72829	[11]
GSM1872449	Bacterial	GSE72829	[11]
GSM1872450	Bacterial	GSE72829	[11]
GSM1872451	Bacterial	GSE72829	[11]
GSM1872452	Bacterial	GSE72829	[11]
GSM1872453	Bacterial	GSE72829	[11]
GSM1872454	Bacterial	GSE72829	[11]
GSM1872455	Bacterial	GSE72829	[11]
GSM1872456	Bacterial	GSE72829	[11]
GSM1872457	Bacterial	GSE72829	[11]
GSM1872458	Bacterial	GSE72829	[11]
GSM1872459	Bacterial	GSE72829	[11]
GSM1872460	Bacterial	GSE72829	[11]
GSM1872461	Bacterial	GSE72829	[11]
GSM1872462	Bacterial	GSE72829	[11]
GSM1872463	Bacterial	GSE72829	[11]
GSM1872464	Bacterial	GSE72829	[11]
GSM1872465	Bacterial	GSE72829	[11]
GSM1872466	Bacterial	GSE72829	[11]
GSM1872467	Bacterial	GSE72829	[11]
GSM1872468	Bacterial	GSE72829	[11]
GSM1872469	Viral	GSE72829	[11]
GSM1872470	Viral	GSE72829	[11]
GSM1872471	Viral	GSE72829	[11]
GSM1872472	Viral	GSE72829	[11]
GSM1872473	Viral	GSE72829	[11]
GSM1872474	Viral	GSE72829	[11]
GSM1872475	Viral	GSE72829	[11]
GSM1872476	Viral	GSE72829	[11]
GSM1872477	Viral	GSE72829	[11]
GSM1872478	Viral	GSE72829	[11]
GSM1872479	Viral	GSE72829	[11]
GSM1872480	Viral	GSE72829	[11]
GSM1872481	Viral	GSE72829	[11]
GSM1872482	Viral	GSE72829	[11]
GSM1872483	Viral	GSE72829	[11]
GSM1872484	Viral	GSE72829	[11]
GSM1872485	Viral	GSE72829	[11]
GSM1872486	Viral	GSE72829	[11]
GSM1872487	Viral	GSE72829	[11]
GSM1872488	Viral	GSE72829	[11]
GSM1872489	Viral	GSE72829	[11]
GSM1872490	Viral	GSE72829	[11]
GSM1872491	Viral	GSE72829	[11]
GSM1872492	Viral	GSE72829	[11]
GSM1872493	Viral	GSE72829	[11]
GSM1872494	Viral	GSE72829	[11]
GSM1872495	Viral	GSE72829	[11]
GSM1872496	Viral	GSE72829	[11]
GSM1872497	Viral	GSE72829	[11]
GSM1872498	Viral	GSE72829	[11]
GSM1872499	Viral	GSE72829	[11]
GSM1872500	Viral	GSE72829	[11]
GSM1872501	Viral	GSE72829	[11]
GSM1872502	Viral	GSE72829	[11]
GSM1872503	Viral	GSE72829	[11]
GSM1872504	Viral	GSE72829	[11]
GSM1872505	Viral	GSE72829	[11]
GSM1872506	Viral	GSE72829	[11]
GSM1872507	Viral	GSE72829	[11]
GSM1872508	Viral	GSE72829	[11]
GSM1872509	Viral	GSE72829	[11]
GSM1872510	Viral	GSE72829	[11]
GSM1872511	Viral	GSE72829	[11]
GSM1872512	Viral	GSE72829	[11]
GSM1872513	Viral	GSE72829	[11]
GSM1872514	Viral	GSE72829	[11]
GSM1872515	Viral	GSE72829	[11]
GSM1872516	Viral	GSE72829	[11]
GSM1872517	Viral	GSE72829	[11]
GSM1872518	Viral	GSE72829	[11]
GSM1872519	Viral	GSE72829	[11]
GSM1872520	Viral	GSE72829	[11]
GSM1872521	Viral	GSE72829	[11]
GSM1872522	Viral	GSE72829	[11]
GSM1872523	Viral	GSE72829	[11]
GSM1872524	Viral	GSE72829	[11]
GSM1872525	Viral	GSE72829	[11]
GSM1872526	Viral	GSE72829	[11]
GSM1872527	Viral	GSE72829	[11]
GSM1872528	Viral	GSE72829	[11]
GSM1872529	Viral	GSE72829	[11]
GSM1872530	Viral	GSE72829	[11]
GSM1872531	Viral	GSE72829	[11]
GSM1872532	Viral	GSE72829	[11]
GSM1872533	Viral	GSE72829	[11]
GSM1872534	Viral	GSE72829	[11]
GSM1872535	Viral	GSE72829	[11]
GSM1872536	Viral	GSE72829	[11]
GSM1872537	Viral	GSE72829	[11]
GSM1872538	Viral	GSE72829	[11]
GSM1872539	Viral	GSE72829	[11]
GSM1872540	Viral	GSE72829	[11]
GSM1872541	Viral	GSE72829	[11]
GSM1872542	Viral	GSE72829	[11]
GSM1872543	Viral	GSE72829	[11]
GSM1872544	Viral	GSE72829	[11]
GSM1872545	Viral	GSE72829	[11]
GSM1872546	Viral	GSE72829	[11]
GSM1872547	Viral	GSE72829	[11]
GSM1872548	Viral	GSE72829	[11]
GSM1872549	Viral	GSE72829	[11]
GSM1872550	Viral	GSE72829	[11]
GSM1872551	Viral	GSE72829	[11]
GSM1872552	Viral	GSE72829	[11]
GSM1872553	Viral	GSE72829	[11]
GSM1872554	Viral	GSE72829	[11]
GSM1872555	Viral	GSE72829	[11]
GSM1872556	Viral	GSE72829	[11]
GSM1872557	Viral	GSE72829	[11]
GSM1872558	Viral	GSE72829	[11]
GSM1872559	Viral	GSE72829	[11]
GSM1872560	Viral	GSE72829	[11]
