# Supplementary material for: Identification of a Minimal 3-Transcript Signature to Differentiate Viral from Bacterial Infection from Best Genome-Wide Host RNA Biomarkers: A Multi-Cohort Analysis
Source: Int J Mol Sci. 2021 Mar 19;22(6):3148. doi: 10.3390/ijms22063148 (PMC8003556; doi:10.3390/ijms22063148)
Supplement: Supplementary file 1 [file ijms-22-03148-s001.zip › ijms-1106436-sup/Table S2.xlsx]

## Sheet: Table S2
Table S2. 163 candidate genes with potential to differentiate between viral an bacterial conditions included in the study; 64 of them have been included in the meta-analysis.
Signature candidate genes (n = 163)	Gene selection (n = 64)	Reference			References
AATF	Yes	[5]			[1] van Houten, C. B. et al. A host-protein based assay to differentiate between bacterial and viral infections in preschool children (OPPORTUNITY): a double-blind, multicentre, validation study. Lancet Infect Dis 17, 431–440, https://doi.org/10.1016/S1473-3099(16)30519-9 (2017).
ACAA1	Yes	[7]			[2] Srugo, I. et al. Validation of a Novel Assay to Distinguish Bacterial and Viral Infections. Pediatrics 140, https://doi.org/10.1542/peds.2016-3453 (2017).
ACPP	No	[7]			[3] Mahajan, P. et al. Association of RNA Biosignatures With Bacterial Infections in Febrile Infants Aged 60 Days or Younger. JAMA 316, 846–857, https://doi.org/10.1001/jama.2016.9207 (2016).
ADA	No	[7]			[4] Herberg, J. A. et al. Diagnostic Test Accuracy of a 2-Transcript Host RNA Signature for Discriminating Bacterial vs Viral Infection in Febrile Children. JAMA 316, 835–845, https://doi.org/10.1001/jama.2016.11236 (2016).
ADGRE1	No	[3] [4] [7]			[5] Bhattacharya, S. et al. Transcriptomic biomarkers to discriminate bacterial from nonbacterial infection in adults hospitalized with respiratory illness. Scientific reports, 7(1), 6548, https://doi.org/10.1038/s41598-017-06738-3 (2017).
ADGRE5	No	[6]			[6] Sampson, D. L. et al. A Four-Biomarker Blood Signature Discriminates Systemic Inflammation Due to Viral Infection Versus Other Etiologies. Scientific reports 7, 2914, https://doi.org/10.1038/s41598-017-02325-8 (2017).
ADGRG3	No	[3]			[7] Sweeney, T. E. et al. Robust classification of bacterial and viral infections via integrated host gene expression diagnostics. Science translational medicine, 8(346), 346ra91-346ra91, https://doi.org/ 10.1126/scitranslmed.aaf7165 (2016).
AGRN	No	[5]
ALOX5AP	Yes	[3]
ALPL	No	[3]
ANOS1	No	[5]
ATP9A	No	[3]
BATF	Yes	[3]
C19ORF66	No	[3]
C21ORF7	No	[4]
CAT	Yes	[7]
CD82	No	[3]
CETP	No	[3] [7]
CHST12	No	[7]
CRP	No	[1] [2]
CTSB	Yes	[7]
CUL1	Yes	[7]
CXCL10	No	[1] [2]
CYBRD1	No	[7]
DDIAS	No	[3] [5]
DDX60	Yes	[7]
DHX58	No	[7]
DNMT1	Yes	[7]
DOK3	No	[7]
DYSFOA	No	[7]
EBI3	No	[4]
EIF1AY	No	[4]
EIF2AK2	No	[4] [7]
EPSTI1	No	[4]
FAM89A	No	[4]
FBXO7	Yes	[4]
FCAR	No	[3]
FCER1A	No	[4]
FLII	No	[7]
GAS7	No	[3]
GPAA1	Yes	[7]
GPR84	No	[5]
GYPB	No	[4]
GYPE	No	[4]
GZMB	No	[7]
HBD	Yes	[4]
HBM	No	[4]
HBZ	No	[4]
HERC5	Yes	[3] [7]
HERC6	No	[3]
HES4	No	[3]
HESX1	No	[7]
HK3	Yes	[7]
HLA-DRB6	No	[4]
HNRNPA3P1	No	[3]
HS.20255	No	[3]
HS.386275	No	[4]
HSH2D	No	[3]
IER3	Yes	[3]
IFI27	No	[4] [5] [7]
IFI44	No	[5] [7]
IFI44L	No	[3] [4] [5] [7]
IFI6	Yes	[4] [7]
IFIH1	No	[7]
IFIT1	No	[3] [4] [5] [7]
IFIT1L	No	[4]
IFIT2	Yes	[4] [7]
IFIT3	Yes	[4] [5] [7]
IFIT5	No	[3] [7]
IL16	Yes	[6]
IMPA2	Yes	[3] [7]
ISG15	Yes	[3] [6] [7]
ISG20	Yes	[7]
ITGAM	Yes	[3]
JUP	No	[3] [7]
KCNMA1	No	[4]
KCTD14	No	[7]
KREMEN1	No	[3]
LAPTM5	Yes	[7]
LAX1	No	[7]
LGALS3BP	No	[3]
LIN7A	No	[3]
LOC100134530	No	[3]
LOC399744	No	[3]
LOC642103	No	[3]
LOC649143	No	[4]
LOC729021	No	[3]
LTA4H	Yes	[3] [5] [7]
LY6E	Yes	[3] [7]
MCEMP1	No	[3]
MERTK	No	[4]
MGAM	Yes	[3]
MMP9	Yes	[3]
MSRA	Yes	[3]
MX1	Yes	[3] [5] [7]
NINJ2	Yes	[7]
NRDC	Yes	[7]
NSUN7	No	[3]
OAS1	No	[3] [4] [7]
OAS2	Yes	[3] [5] [7]
OAS3	No	[7]
OASL	No	[3] [5] [6] [7]
OPLAH	No	[3]
OTOF	No	[3] [4]
PADI4	Yes	[3]
PARP12	Yes	[7]
PCOLCE2	No	[5]
PECR	No	[3]
PGD	Yes	[7]
PGLYRP1	Yes	[3]
PHTF1	No	[3]
PI3	No	[4]
PLBD1	Yes	[3]
PLP2	Yes	[7]
PLPPR2	No	[3]
PPM1K	No	[3]
PPM1N	No	[5]
PROS1	No	[7]
PTAFR	Yes	[7]
PTPN20	No	[4]
PYGL	No	[7]
QPCT	Yes	[3]
QSOX1	Yes	[3]
RAB27A	Yes	[3]
RAB31	Yes	[7]
RAB32	Yes	[3]
RFLNB	No	[5]
RHOU	No	[3]
ROPN1L	Yes	[3]
RSAD2	No	[4] [5] [7]
RTN3	Yes	[7]
RTP4	No	[7]
S100A12	No	[7]
S100P	No	[4]
SAMD9	Yes	[7]
SERPING1	Yes	[4]
SIGLEC1	No	[5] [7]
SIGLEC10	No	[5]
SLC12A9	Yes	[7]
SLPI	No	[4]
SOD2	Yes	[3]
SORL1	Yes	[7]
SORT1	Yes	[7]
SP140	Yes	[3]
STAT1	Yes	[7]
STAT5B	Yes	[7]
TALDO1	No	[7]
TBC1D14	No	[3]
TBXAS1	Yes	[7]
TCF4	No	[3]
TKT	Yes	[7]
TMCO3	No	[3]
TMEM119	No	[4]
TMEM123	Yes	[3]
TNFAIP8L3	No	[5]
TNFSF10	No	[1] [2]
TNIP1	Yes	[7]
TSPO	Yes	[3] [7]
TWF2	Yes	[7]
UPB1	No	[4]
USP18	No	[5]
VNN2	Yes	[3]
XAF1	Yes	[7]
