# Supplementary material for: Identification of a Minimal 3-Transcript Signature to Differentiate Viral from Bacterial Infection from Best Genome-Wide Host RNA Biomarkers: A Multi-Cohort Analysis
Source: Int J Mol Sci. 2021 Mar 19;22(6):3148. doi: 10.3390/ijms22063148 (PMC8003556; doi:10.3390/ijms22063148)
Supplement: Supplementary file 1 [file ijms-22-03148-s001.zip › ijms-1106436-sup/Table S3.xlsx]

## Sheet: Table S3 - GO_BiologProcess
Table S3. Gene Ontology (GO) over-representation analysis of the 64 signature candidate genes.
ID	Description	BgRatio	P-value	P-adjusted	Q-value	geneID	Count
GO:0002252	immune effector process	1299/18866	9.01727e-15	1.97208e-11	1.51395e-11	QSOX1/ITGAM/MMP9/MGAM/QPCT/PGLYRP1/BATF/LTA4H/ISG15/OAS2/MX1/HERC5/RAB27A/IFIT3/IFIT2/IFI6/STAT1/ISG20/HK3/ACAA1/CAT/CTSB/STAT5B/PTAFR/DDX60/RAB31	26
GO:0006955	immune response	2306/18866	2.96332e-12	3.24039e-09	2.48763e-09	QSOX1/ITGAM/MMP9/MGAM/QPCT/PGLYRP1/BATF/LTA4H/ISG15/OAS2/MX1/HERC5/PADI4/RAB27A/IFIT3/IFIT2/IFI6/IL16/STAT1/CUL1/ISG20/HK3/ACAA1/XAF1/CAT/CTSB/STAT5B/PTAFR/DDX60/RAB31	30
GO:0060337	type I interferon signaling pathway	95/18866	2.3016e-11	1.2584e-08	9.66068e-09	ISG15/OAS2/MX1/IFIT3/IFIT2/IFI6/STAT1/ISG20/XAF1	9
GO:0071357	cellular response to type I interferon	95/18866	2.3016e-11	1.2584e-08	9.66068e-09	ISG15/OAS2/MX1/IFIT3/IFIT2/IFI6/STAT1/ISG20/XAF1	9
GO:0034340	response to type I interferon	99/18866	3.35654e-11	1.46815e-08	1.12709e-08	ISG15/OAS2/MX1/IFIT3/IFIT2/IFI6/STAT1/ISG20/XAF1	9
GO:0019221	cytokine-mediated signaling pathway	808/18866	6.10607e-11	2.22566e-08	1.70863e-08	ITGAM/MMP9/SOD2/BATF/ISG15/OAS2/MX1/IFIT3/IFIT2/IFI6/IL16/STAT1/CUL1/PLP2/ISG20/XAF1/STAT5B/PTAFR	18
GO:0043312	neutrophil degranulation	487/18866	4.53326e-10	1.34233e-07	1.0305e-07	QSOX1/ITGAM/MMP9/MGAM/QPCT/PGLYRP1/LTA4H/RAB27A/HK3/ACAA1/CAT/CTSB/PTAFR/RAB31	14
GO:0002283	neutrophil activation involved in immune response	490/18866	4.91021e-10	1.34233e-07	1.0305e-07	QSOX1/ITGAM/MMP9/MGAM/QPCT/PGLYRP1/LTA4H/RAB27A/HK3/ACAA1/CAT/CTSB/PTAFR/RAB31	14
GO:0002446	neutrophil mediated immunity	501/18866	6.55101e-10	1.47024e-07	1.12869e-07	QSOX1/ITGAM/MMP9/MGAM/QPCT/PGLYRP1/LTA4H/RAB27A/HK3/ACAA1/CAT/CTSB/PTAFR/RAB31	14
GO:0042119	neutrophil activation	502/18866	6.72263e-10	1.47024e-07	1.12869e-07	QSOX1/ITGAM/MMP9/MGAM/QPCT/PGLYRP1/LTA4H/RAB27A/HK3/ACAA1/CAT/CTSB/PTAFR/RAB31	14
GO:0036230	granulocyte activation	509/18866	8.04392e-10	1.55709e-07	1.19537e-07	QSOX1/ITGAM/MMP9/MGAM/QPCT/PGLYRP1/LTA4H/RAB27A/HK3/ACAA1/CAT/CTSB/PTAFR/RAB31	14
GO:0002376	immune system process	3287/18866	8.54368e-10	1.55709e-07	1.19537e-07	RAB32/QSOX1/ITGAM/MMP9/MGAM/QPCT/PGLYRP1/BATF/LTA4H/ISG15/OAS2/MX1/HERC5/PADI4/RAB27A/IFIT3/IFIT2/IFI6/FBXO7/IL16/STAT1/CUL1/ISG20/HK3/ACAA1/XAF1/CAT/CTSB/STAT5B/PTAFR/DDX60/RAB31	32
GO:0043299	leukocyte degranulation	537/18866	1.60574e-09	2.57216e-07	1.97463e-07	QSOX1/ITGAM/MMP9/MGAM/QPCT/PGLYRP1/LTA4H/RAB27A/HK3/ACAA1/CAT/CTSB/PTAFR/RAB31	14
GO:0070887	cellular response to chemical stimulus	3371/18866	1.64656e-09	2.57216e-07	1.97463e-07	TSPO/MSRA/ITGAM/MMP9/SOD2/BATF/ISG15/OAS2/MX1/ALOX5AP/IFIT3/IFIT2/IFI6/HBD/FBXO7/IL16/STAT1/CUL1/PLP2/DNMT1/ISG20/ACAA1/XAF1/CAT/SORL1/TWF2/CTSB/STAT5B/PTAFR/LAPTM5/SORT1/RAB31	32
GO:0045087	innate immune response	996/18866	1.77329e-09	2.58546e-07	1.98484e-07	ITGAM/PGLYRP1/ISG15/OAS2/MX1/HERC5/PADI4/RAB27A/IFIT3/IFIT2/IFI6/STAT1/CUL1/ISG20/XAF1/STAT5B/PTAFR/DDX60	18
GO:0071345	cellular response to cytokine stimulus	1136/18866	2.01615e-09	2.74429e-07	2.10678e-07	ITGAM/MMP9/SOD2/BATF/ISG15/OAS2/MX1/IFIT3/IFIT2/IFI6/IL16/STAT1/CUL1/PLP2/ISG20/XAF1/STAT5B/PTAFR/LAPTM5	19
GO:0002275	myeloid cell activation involved in immune response	549/18866	2.13319e-09	2.74429e-07	2.10678e-07	QSOX1/ITGAM/MMP9/MGAM/QPCT/PGLYRP1/LTA4H/RAB27A/HK3/ACAA1/CAT/CTSB/PTAFR/RAB31	14
GO:0002444	myeloid leukocyte mediated immunity	555/18866	2.45234e-09	2.9796e-07	2.28742e-07	QSOX1/ITGAM/MMP9/MGAM/QPCT/PGLYRP1/LTA4H/RAB27A/HK3/ACAA1/CAT/CTSB/PTAFR/RAB31	14
GO:0002274	myeloid leukocyte activation	662/18866	2.58952e-09	2.98067e-07	2.28825e-07	QSOX1/ITGAM/MMP9/MGAM/QPCT/PGLYRP1/BATF/LTA4H/RAB27A/HK3/ACAA1/CAT/CTSB/PTAFR/RAB31	15
GO:0006952	defense response	1824/18866	5.77555e-09	6.18104e-07	4.74515e-07	ITGAM/MMP9/PGLYRP1/BATF/ISG15/OAS2/MX1/HERC5/SP140/PADI4/RAB27A/IFIT3/IFIT2/IFI6/IL16/STAT1/CUL1/ISG20/XAF1/STAT5B/PTAFR/DDX60/TNIP1	23
GO:0098542	defense response to other organism	1213/18866	5.93515e-09	6.18104e-07	4.74515e-07	ITGAM/PGLYRP1/BATF/ISG15/OAS2/MX1/HERC5/PADI4/RAB27A/IFIT3/IFIT2/IFI6/STAT1/CUL1/ISG20/XAF1/STAT5B/PTAFR/DDX60	19
GO:0034097	response to cytokine	1227/18866	7.15979e-09	7.09661e-07	5.44802e-07	ITGAM/MMP9/SOD2/BATF/ISG15/OAS2/MX1/IFIT3/IFIT2/IFI6/IL16/STAT1/CUL1/PLP2/ISG20/XAF1/STAT5B/PTAFR/LAPTM5	19
GO:0002366	leukocyte activation involved in immune response	716/18866	7.46328e-09	7.09661e-07	5.44802e-07	QSOX1/ITGAM/MMP9/MGAM/QPCT/PGLYRP1/BATF/LTA4H/RAB27A/HK3/ACAA1/CAT/CTSB/PTAFR/RAB31	15
GO:0002263	cell activation involved in immune response	720/18866	8.04265e-09	7.32886e-07	5.62633e-07	QSOX1/ITGAM/MMP9/MGAM/QPCT/PGLYRP1/BATF/LTA4H/RAB27A/HK3/ACAA1/CAT/CTSB/PTAFR/RAB31	15
GO:0051607	defense response to virus	258/18866	1.10653e-08	9.67992e-07	7.43122e-07	ISG15/OAS2/MX1/HERC5/IFIT3/IFIT2/IFI6/STAT1/ISG20/DDX60	10
GO:0002443	leukocyte mediated immunity	892/18866	1.92607e-08	1.62012e-06	1.24376e-06	QSOX1/ITGAM/MMP9/MGAM/QPCT/PGLYRP1/BATF/LTA4H/RAB27A/HK3/ACAA1/CAT/CTSB/STAT5B/PTAFR/RAB31	16
GO:0071310	cellular response to organic substance	2756/18866	3.66585e-08	2.96934e-06	2.27954e-06	TSPO/ITGAM/MMP9/SOD2/BATF/ISG15/OAS2/MX1/IFIT3/IFIT2/IFI6/IL16/STAT1/CUL1/PLP2/DNMT1/ISG20/XAF1/CAT/SORL1/TWF2/CTSB/STAT5B/PTAFR/LAPTM5/SORT1/RAB31	27
GO:0044419	interspecies interaction between organisms	2250/18866	6.25228e-08	4.88347e-06	3.74901e-06	TSPO/ITGAM/PGLYRP1/BATF/ISG15/OAS2/MX1/HERC5/PADI4/RAB27A/IFIT3/IFIT2/IFI6/IL16/STAT1/CUL1/RTN3/ISG20/XAF1/CTSB/STAT5B/PTAFR/DDX60/TNIP1	24
GO:0051707	response to other organism	1591/18866	8.56542e-08	6.37484e-06	4.89393e-06	TSPO/ITGAM/PGLYRP1/BATF/ISG15/OAS2/MX1/HERC5/PADI4/RAB27A/IFIT3/IFIT2/IFI6/STAT1/CUL1/ISG20/XAF1/STAT5B/PTAFR/DDX60	20
GO:0043207	response to external biotic stimulus	1593/18866	8.74464e-08	6.37484e-06	4.89393e-06	TSPO/ITGAM/PGLYRP1/BATF/ISG15/OAS2/MX1/HERC5/PADI4/RAB27A/IFIT3/IFIT2/IFI6/STAT1/CUL1/ISG20/XAF1/STAT5B/PTAFR/DDX60	20
GO:0009607	response to biotic stimulus	1625/18866	1.21268e-07	8.55524e-06	6.56781e-06	TSPO/ITGAM/PGLYRP1/BATF/ISG15/OAS2/MX1/HERC5/PADI4/RAB27A/IFIT3/IFIT2/IFI6/STAT1/CUL1/ISG20/XAF1/STAT5B/PTAFR/DDX60	20
GO:0009605	response to external stimulus	2976/18866	1.86409e-07	1.25189e-05	9.6107e-06	TSPO/RAB32/ITGAM/MMP9/PGLYRP1/BATF/ISG15/OAS2/MX1/HERC5/PADI4/RAB27A/IFIT3/IFIT2/IFI6/IL16/STAT1/CUL1/PLP2/ISG20/XAF1/CAT/SORL1/STAT5B/PTAFR/DDX60/TNIP1	27
GO:0009615	response to virus	349/18866	1.889e-07	1.25189e-05	9.6107e-06	ISG15/OAS2/MX1/HERC5/IFIT3/IFIT2/IFI6/STAT1/ISG20/DDX60	10
GO:0045055	regulated exocytosis	797/18866	2.26657e-07	1.45794e-05	1.11925e-05	QSOX1/ITGAM/MMP9/MGAM/QPCT/PGLYRP1/LTA4H/RAB27A/HK3/ACAA1/CAT/CTSB/PTAFR/RAB31	14
GO:0045321	leukocyte activation	1321/18866	7.6067e-07	4.7531e-05	3.64893e-05	QSOX1/ITGAM/MMP9/MGAM/QPCT/PGLYRP1/BATF/LTA4H/RAB27A/FBXO7/HK3/ACAA1/CAT/CTSB/STAT5B/PTAFR/RAB31	17
GO:0048525	negative regulation of viral process	104/18866	1.16137e-06	6.9285e-05	5.31897e-05	ISG15/OAS2/MX1/STAT1/ISG20/TNIP1	6
GO:0006887	exocytosis	914/18866	1.17439e-06	6.9285e-05	5.31897e-05	QSOX1/ITGAM/MMP9/MGAM/QPCT/PGLYRP1/LTA4H/RAB27A/HK3/ACAA1/CAT/CTSB/PTAFR/RAB31	14
GO:0006950	response to stress	4162/18866	1.20385e-06	6.9285e-05	5.31897e-05	TSPO/MSRA/ITGAM/MMP9/SOD2/IER3/PGLYRP1/BATF/ISG15/OAS2/MX1/HERC5/SP140/PADI4/RAB27A/IFIT3/IFIT2/IFI6/HBD/FBXO7/AATF/IL16/STAT1/CUL1/ISG20/XAF1/CAT/STAT5B/PTAFR/DDX60/TNIP1	31
GO:0008219	cell death	2281/18866	1.60276e-06	8.98776e-05	6.89985e-05	TSPO/ITGAM/MMP9/SOD2/IER3/MX1/TMEM123/IFIT3/IFIT2/IFI6/FBXO7/AATF/STAT1/CUL1/DNMT1/RTN3/XAF1/CAT/SORL1/CTSB/STAT5B/SORT1	22
GO:0045071	negative regulation of viral genome replication	61/18866	1.67942e-06	9.18221e-05	7.04913e-05	ISG15/OAS2/MX1/ISG20/TNIP1	5
GO:0050896	response to stimulus	9398/18866	2.0303e-06	0.000108299	8.31405e-05	TSPO/RAB32/MSRA/QSOX1/ITGAM/MMP9/MGAM/QPCT/SOD2/IER3/PGLYRP1/BATF/IMPA2/LTA4H/LY6E/ISG15/OAS2/MX1/HERC5/SP140/ALOX5AP/PADI4/RAB27A/IFIT3/IFIT2/IFI6/HBD/FBXO7/AATF/IL16/STAT1/CUL1/PLP2/DNMT1/ISG20/HK3/ACAA1/XAF1/CAT/SORL1/TWF2/CTSB/STAT5B/PTAFR/LAPTM5/DDX60/SORT1/TNIP1/RAB31	49
GO:0010033	response to organic substance	3385/18866	2.57953e-06	0.00013432	0.000103117	TSPO/ITGAM/MMP9/SOD2/BATF/ISG15/OAS2/MX1/IFIT3/IFIT2/IFI6/IL16/STAT1/CUL1/PLP2/DNMT1/ISG20/XAF1/CAT/SORL1/TWF2/CTSB/STAT5B/PTAFR/LAPTM5/SORT1/RAB31	27
GO:0001775	cell activation	1482/18866	3.69599e-06	0.00018798	0.000144311	QSOX1/ITGAM/MMP9/MGAM/QPCT/PGLYRP1/BATF/LTA4H/RAB27A/FBXO7/HK3/ACAA1/CAT/CTSB/STAT5B/PTAFR/RAB31	17
GO:0072593	reactive oxygen species metabolic process	288/18866	4.42875e-06	0.000220129	0.000168992	TSPO/ITGAM/SOD2/RAB27A/IFI6/HBD/AATF/CAT	8
GO:0042221	response to chemical	4785/18866	8.25912e-06	0.000397482	0.000305144	TSPO/MSRA/ITGAM/MMP9/SOD2/BATF/ISG15/OAS2/MX1/ALOX5AP/IFIT3/IFIT2/IFI6/HBD/FBXO7/IL16/STAT1/CUL1/PLP2/DNMT1/ISG20/ACAA1/XAF1/CAT/SORL1/TWF2/CTSB/STAT5B/PTAFR/LAPTM5/SORT1/RAB31	32
GO:0046903	secretion	1575/18866	8.36038e-06	0.000397482	0.000305144	QSOX1/ITGAM/MMP9/MGAM/QPCT/PGLYRP1/LTA4H/OAS2/RAB27A/HK3/ACAA1/CAT/SORL1/CTSB/STAT5B/PTAFR/RAB31	17
GO:1903901	negative regulation of viral life cycle	86/18866	9.2318e-06	0.000429573	0.000329781	ISG15/OAS2/MX1/ISG20/TNIP1	5
GO:0016192	vesicle-mediated transport	2156/18866	1.04248e-05	0.000474979	0.000364638	RAB32/QSOX1/ITGAM/MMP9/MGAM/QPCT/PGLYRP1/LTA4H/MX1/RAB27A/RTN3/HK3/ACAA1/CAT/SORL1/CTSB/PTAFR/SAMD9/SORT1/RAB31	20
GO:0006915	apoptotic process	1996/18866	1.30238e-05	0.000581285	0.000446249	TSPO/ITGAM/MMP9/SOD2/IER3/MX1/IFIT3/IFIT2/IFI6/AATF/STAT1/CUL1/DNMT1/RTN3/XAF1/CAT/CTSB/STAT5B/SORT1	19
GO:0045069	regulation of viral genome replication	100/18866	1.92668e-05	0.000842729	0.000646958	ISG15/OAS2/MX1/ISG20/TNIP1	5
GO:0010941	regulation of cell death	1748/18866	3.26252e-05	0.00139905	0.00107404	TSPO/ITGAM/MMP9/SOD2/IER3/IFIT3/IFIT2/IFI6/FBXO7/AATF/STAT1/DNMT1/CAT/SORL1/CTSB/STAT5B/SORT1	17
GO:0012501	programmed cell death	2139/18866	3.47089e-05	0.00145978	0.00112066	TSPO/ITGAM/MMP9/SOD2/IER3/MX1/IFIT3/IFIT2/IFI6/AATF/STAT1/CUL1/DNMT1/RTN3/XAF1/CAT/CTSB/STAT5B/SORT1	19
GO:0032940	secretion by cell	1436/18866	4.73953e-05	0.00195573	0.0015014	QSOX1/ITGAM/MMP9/MGAM/QPCT/PGLYRP1/LTA4H/RAB27A/HK3/ACAA1/CAT/SORL1/CTSB/PTAFR/RAB31	15
GO:0032507	maintenance of protein location in cell	64/18866	5.79573e-05	0.00234727	0.00180199	TSPO/GPAA1/SORL1/TWF2	4
GO:0019079	viral genome replication	127/18866	6.07914e-05	0.00241729	0.00185574	ISG15/OAS2/MX1/ISG20/TNIP1	5
GO:0009056	catabolic process	2683/18866	7.71302e-05	0.00292801	0.00224782	TSPO/PLBD1/QSOX1/MMP9/MGAM/PGLYRP1/IMPA2/LTA4H/ISG15/OAS2/HBD/FBXO7/CUL1/ISG20/HK3/ACAA1/CAT/SORL1/CTSB/NRDC/PGD	21
GO:0050792	regulation of viral process	217/18866	7.76519e-05	0.00292801	0.00224782	ISG15/OAS2/MX1/STAT1/ISG20/TNIP1	6
GO:0007005	mitochondrion organization	556/18866	7.93098e-05	0.00293984	0.0022569	TSPO/RAB32/MMP9/SOD2/MX1/IFIT2/IFI6/FBXO7/XAF1	9
GO:0051156	glucose 6-phosphate metabolic process	26/18866	8.32618e-05	0.00303489	0.00232987	HK3/TKT/PGD	3
GO:0006605	protein targeting	444/18866	9.81338e-05	0.00349885	0.00268604	TSPO/ITGAM/RAB27A/FBXO7/ACAA1/CAT/SORL1/SORT1	8
GO:0090679	cell differentiation involved in phenotypic switching	5/18866	0.000105589	0.00349885	0.00268604	SOD2/DNMT1	2
GO:1905420	vascular smooth muscle cell differentiation involved in phenotypic switching	5/18866	0.000105589	0.00349885	0.00268604	SOD2/DNMT1	2
GO:1905915	regulation of cell differentiation involved in phenotypic switching	5/18866	0.000105589	0.00349885	0.00268604	SOD2/DNMT1	2
GO:1905930	regulation of vascular smooth muscle cell differentiation involved in phenotypic switching	5/18866	0.000105589	0.00349885	0.00268604	SOD2/DNMT1	2
GO:2000697	negative regulation of epithelial cell differentiation involved in kidney development	5/18866	0.000105589	0.00349885	0.00268604	MMP9/STAT1	2
GO:0043903	regulation of symbiosis, encompassing mutualism through parasitism	231/18866	0.000109511	0.00357463	0.00274422	ISG15/OAS2/MX1/STAT1/ISG20/TNIP1	6
GO:0042981	regulation of apoptotic process	1592/18866	0.000152287	0.00489781	0.00376002	TSPO/ITGAM/MMP9/SOD2/IER3/IFIT3/IFIT2/IFI6/AATF/STAT1/DNMT1/CAT/CTSB/STAT5B/SORT1	15
GO:0032020	ISG15-protein conjugation	6/18866	0.000158048	0.00500944	0.00384572	ISG15/HERC5	2
GO:1903900	regulation of viral life cycle	157/18866	0.000165303	0.00516454	0.00396479	ISG15/OAS2/MX1/ISG20/TNIP1	5
GO:0043067	regulation of programmed cell death	1617/18866	0.000180966	0.00557426	0.00427932	TSPO/ITGAM/MMP9/SOD2/IER3/IFIT3/IFIT2/IFI6/AATF/STAT1/DNMT1/CAT/CTSB/STAT5B/SORT1	15
GO:0045648	positive regulation of erythrocyte differentiation	34/18866	0.000188074	0.00571275	0.00438565	ISG15/STAT1/STAT5B	3
GO:0045185	maintenance of protein location	93/18866	0.000248051	0.00743134	0.005705	TSPO/GPAA1/SORL1/TWF2	4
GO:0048660	regulation of smooth muscle cell proliferation	173/18866	0.000259527	0.00767009	0.00588828	MMP9/SOD2/STAT1/DNMT1/PTAFR	5
GO:0048659	smooth muscle cell proliferation	175/18866	0.000273688	0.00798075	0.00612678	MMP9/SOD2/STAT1/DNMT1/PTAFR	5
GO:0043313	regulation of neutrophil degranulation	8/18866	0.000293775	0.00845376	0.0064899	ITGAM/PTAFR	2
GO:0044403	symbiont process	983/18866	0.00032042	0.00910075	0.0069866	PGLYRP1/ISG15/OAS2/MX1/IL16/STAT1/CUL1/RTN3/ISG20/CTSB/TNIP1	11
GO:0048661	positive regulation of smooth muscle cell proliferation	103/18866	0.000366531	0.0101469	0.0077897	MMP9/STAT1/DNMT1/PTAFR	4
GO:0098869	cellular oxidant detoxification	103/18866	0.000366531	0.0101469	0.0077897	SOD2/ALOX5AP/HBD/CAT	4
GO:0038113	interleukin-9-mediated signaling pathway	9/18866	0.000376911	0.0101766	0.00781251	STAT1/STAT5B	2
GO:0071355	cellular response to interleukin-9	9/18866	0.000376911	0.0101766	0.00781251	STAT1/STAT5B	2
GO:0051649	establishment of localization in cell	2795/18866	0.000418193	0.0110667	0.00849583	TSPO/RAB32/QSOX1/ITGAM/MMP9/MGAM/QPCT/PGLYRP1/LTA4H/MX1/RAB27A/FBXO7/HK3/ACAA1/CAT/SORL1/CTSB/PTAFR/SORT1/RAB31	20
GO:0051716	cellular response to stimulus	7748/18866	0.000419998	0.0110667	0.00849583	TSPO/RAB32/MSRA/ITGAM/MMP9/SOD2/IER3/BATF/IMPA2/LY6E/ISG15/OAS2/MX1/ALOX5AP/IFIT3/IFIT2/IFI6/HBD/FBXO7/AATF/IL16/STAT1/CUL1/PLP2/DNMT1/ISG20/ACAA1/XAF1/CAT/SORL1/TWF2/CTSB/STAT5B/PTAFR/LAPTM5/DDX60/SORT1/TNIP1/RAB31	39
GO:0071104	response to interleukin-9	10/18866	0.000470141	0.0121277	0.00931033	STAT1/STAT5B	2
GO:0001816	cytokine production	863/18866	0.000471354	0.0121277	0.00931033	TSPO/PGLYRP1/BATF/ISG15/HERC5/IL16/STAT1/SORL1/PTAFR/DDX60	10
GO:0060548	negative regulation of cell death	1035/18866	0.000496124	0.0126166	0.00968565	MMP9/SOD2/IER3/IFIT3/IFI6/FBXO7/AATF/DNMT1/CAT/SORL1/STAT5B	11
GO:1990748	cellular detoxification	114/18866	0.000538501	0.0135368	0.0103921	SOD2/ALOX5AP/HBD/CAT	4
GO:0035457	cellular response to interferon-alpha	11/18866	0.000573401	0.0142503	0.0109399	IFIT3/IFIT2	2
GO:0045646	regulation of erythrocyte differentiation	50/18866	0.000593399	0.0145816	0.0111942	ISG15/STAT1/STAT5B	3
GO:0097237	cellular response to toxic substance	122/18866	0.000695087	0.0168906	0.0129668	SOD2/ALOX5AP/HBD/CAT	4
GO:0031347	regulation of defense response	749/18866	0.000718699	0.0172725	0.01326	MMP9/PGLYRP1/HERC5/IL16/STAT1/CUL1/STAT5B/DDX60/TNIP1	9
GO:0008637	apoptotic mitochondrial changes	125/18866	0.000761338	0.0180983	0.013894	MMP9/SOD2/IFIT2/IFI6	4
GO:0016032	viral process	924/18866	0.000800973	0.0184471	0.0141617	ISG15/OAS2/MX1/IL16/STAT1/CUL1/RTN3/ISG20/CTSB/TNIP1	10
GO:0032823	regulation of natural killer cell differentiation	13/18866	0.000809749	0.0184471	0.0141617	PGLYRP1/STAT5B	2
GO:0090677	reversible differentiation	13/18866	0.000809749	0.0184471	0.0141617	SOD2/DNMT1	2
GO:1902563	regulation of neutrophil activation	13/18866	0.000809749	0.0184471	0.0141617	ITGAM/PTAFR	2
GO:1903307	positive regulation of regulated secretory pathway	56/18866	0.00082756	0.0186585	0.014324	ITGAM/RAB27A/PTAFR	3
GO:0002697	regulation of immune effector process	470/18866	0.000858273	0.0191446	0.0146972	ITGAM/PGLYRP1/HERC5/STAT1/STAT5B/PTAFR/DDX60	7
GO:0045596	negative regulation of cell differentiation	770/18866	0.000874591	0.0191446	0.0146972	TSPO/MMP9/PGLYRP1/FBXO7/STAT1/DNMT1/SORL1/STAT5B/SORT1	9
GO:0019058	viral life cycle	341/18866	0.000875383	0.0191446	0.0146972	ISG15/OAS2/MX1/ISG20/CTSB/TNIP1	6
GO:1900239	regulation of phenotypic switching	14/18866	0.000942709	0.0204129	0.0156709	SOD2/DNMT1	2
GO:0046456	icosanoid biosynthetic process	59/18866	0.000963761	0.0206642	0.0158638	LTA4H/ALOX5AP/TBXAS1	3
GO:0044248	cellular catabolic process	2316/18866	0.000984761	0.0209094	0.0160521	TSPO/PLBD1/QSOX1/MGAM/LTA4H/ISG15/OAS2/HBD/FBXO7/CUL1/ISG20/ACAA1/CAT/SORL1/CTSB/NRDC/PGD	17
GO:0007166	cell surface receptor signaling pathway	3219/18866	0.000996857	0.0209628	0.016093	ITGAM/MMP9/SOD2/BATF/LY6E/ISG15/OAS2/MX1/IFIT3/IFIT2/IFI6/IL16/STAT1/CUL1/PLP2/ISG20/XAF1/SORL1/STAT5B/PTAFR/SORT1	21
GO:0001836	release of cytochrome c from mitochondria	60/18866	0.00101212	0.021081	0.0161838	MMP9/SOD2/IFI6	3
GO:0019321	pentose metabolic process	15/18866	0.00108544	0.0222887	0.0171109	TKT/PGD	2
GO:0001817	regulation of cytokine production	795/18866	0.00109516	0.0222887	0.0171109	TSPO/PGLYRP1/ISG15/HERC5/IL16/STAT1/SORL1/PTAFR/DDX60	9
GO:0098754	detoxification	138/18866	0.00110068	0.0222887	0.0171109	SOD2/ALOX5AP/HBD/CAT	4
GO:0051641	cellular localization	3493/18866	0.00115839	0.0230309	0.0176807	TSPO/RAB32/QSOX1/ITGAM/MMP9/MGAM/QPCT/PGLYRP1/LTA4H/MX1/RAB27A/FBXO7/GPAA1/HK3/ACAA1/CAT/SORL1/TWF2/CTSB/PTAFR/SORT1/RAB31	22
GO:0033002	muscle cell proliferation	244/18866	0.0012333	0.0241718	0.0185566	MMP9/SOD2/STAT1/DNMT1/PTAFR	5
GO:0006098	pentose-phosphate shunt	16/18866	0.00123788	0.0241718	0.0185566	TKT/PGD	2
GO:0036166	phenotypic switching	17/18866	0.00139997	0.0268573	0.0206182	SOD2/DNMT1	2
GO:0090185	negative regulation of kidney development	17/18866	0.00139997	0.0268573	0.0206182	MMP9/STAT1	2
GO:0006740	NADPH regeneration	18/18866	0.00157163	0.0298884	0.0229451	TKT/PGD	2
GO:1905288	vascular associated smooth muscle cell apoptotic process	19/18866	0.00175282	0.0324866	0.0249398	SOD2/DNMT1	2
GO:1905459	regulation of vascular associated smooth muscle cell apoptotic process	19/18866	0.00175282	0.0324866	0.0249398	SOD2/DNMT1	2
GO:2000696	regulation of epithelial cell differentiation involved in kidney development	19/18866	0.00175282	0.0324866	0.0249398	MMP9/STAT1	2
GO:1901575	organic substance catabolic process	2222/18866	0.00177017	0.0325324	0.0249749	PLBD1/MGAM/PGLYRP1/IMPA2/LTA4H/ISG15/OAS2/FBXO7/CUL1/ISG20/HK3/ACAA1/SORL1/CTSB/NRDC/PGD	16
GO:1901652	response to peptide	536/18866	0.00182925	0.033338	0.0255934	MMP9/STAT1/CAT/SORL1/STAT5B/SORT1/RAB31	7
GO:0006801	superoxide metabolic process	74/18866	0.00185573	0.0335412	0.0257494	ITGAM/SOD2/AATF	3
GO:0019370	leukotriene biosynthetic process	21/18866	0.0021435	0.0380548	0.0292145	LTA4H/ALOX5AP	2
GO:0035455	response to interferon-alpha	21/18866	0.0021435	0.0380548	0.0292145	IFIT3/IFIT2	2
GO:0050688	regulation of defense response to virus	78/18866	0.00215766	0.0380548	0.0292145	HERC5/STAT1/DDX60	3
GO:0010243	response to organonitrogen compound	1064/18866	0.00230759	0.0397282	0.0304991	TSPO/MMP9/STAT1/DNMT1/CAT/SORL1/STAT5B/PTAFR/SORT1/RAB31	10
GO:0001779	natural killer cell differentiation	22/18866	0.00235288	0.0397282	0.0304991	PGLYRP1/STAT5B	2
GO:0006622	protein targeting to lysosome	22/18866	0.00235288	0.0397282	0.0304991	SORL1/SORT1	2
GO:0032928	regulation of superoxide anion generation	22/18866	0.00235288	0.0397282	0.0304991	ITGAM/AATF	2
GO:0051900	regulation of mitochondrial depolarization	22/18866	0.00235288	0.0397282	0.0304991	TSPO/IFI6	2
GO:0032868	response to insulin	283/18866	0.00236153	0.0397282	0.0304991	STAT1/CAT/SORL1/SORT1/RAB31	5
GO:0006810	transport	5224/18866	0.00239254	0.0399427	0.0306638	TSPO/RAB32/QSOX1/ITGAM/MMP9/MGAM/QPCT/PGLYRP1/LTA4H/OAS2/MX1/RAB27A/HBD/FBXO7/IL16/PLP2/RTN3/HK3/ACAA1/CAT/SORL1/CTSB/STAT5B/PTAFR/SAMD9/SORT1/RAB31/SLC12A9	28
GO:0001906	cell killing	172/18866	0.00246622	0.0408607	0.0313685	ITGAM/PGLYRP1/RAB27A/STAT5B	4
GO:0009725	response to hormone	905/18866	0.0026654	0.0438288	0.0336471	TSPO/STAT1/CAT/SORL1/CTSB/STAT5B/PTAFR/SORT1/RAB31	9
GO:0030101	natural killer cell activation	85/18866	0.00275604	0.0449811	0.0345317	PGLYRP1/RAB27A/STAT5B	3
GO:0044262	cellular carbohydrate metabolic process	294/18866	0.00278386	0.0450164	0.0345589	MGAM/IMPA2/HK3/PTAFR/PGD	5
GO:0051882	mitochondrial depolarization	24/18866	0.00279938	0.0450164	0.0345589	TSPO/IFI6	2
GO:1904705	regulation of vascular smooth muscle cell proliferation	87/18866	0.00294392	0.0464778	0.0356807	MMP9/SOD2/DNMT1	3
GO:1990874	vascular smooth muscle cell proliferation	87/18866	0.00294392	0.0464778	0.0356807	MMP9/SOD2/DNMT1	3
GO:0043066	negative regulation of apoptotic process	919/18866	0.00295401	0.0464778	0.0356807	MMP9/SOD2/IER3/IFIT3/IFI6/AATF/DNMT1/CAT/STAT5B	9
GO:0072594	establishment of protein localization to organelle	585/18866	0.00298747	0.0466686	0.0358272	TSPO/MX1/FBXO7/ACAA1/CAT/SORL1/SORT1	7
GO:0043302	positive regulation of leukocyte degranulation	25/18866	0.00303638	0.0470962	0.0361555	ITGAM/PTAFR	2

## Sheet: Table S3 - Reactome
Table S3. Reactome pathways over-representation analysis of the 64 signature candidate genes.
ID	Description	BgRatio	P-value	P-adjusted	Q-value	gene ID	Count
R-HSA-909733	Interferon alpha/beta signaling	70/10704	3.14568e-11	8.745e-09	7.28474e-09	ISG15/OAS2/MX1/IFIT3/IFIT2/IFI6/STAT1/ISG20/XAF1	9
R-HSA-168256	Immune System	2150/10704	1.35541e-09	1.60362e-07	1.33585e-07	QSOX1/ITGAM/MMP9/MGAM/QPCT/SOD2/PGLYRP1/BATF/LTA4H/ISG15/OAS2/MX1/HERC5/RAB27A/IFIT3/IFIT2/IFI6/FBXO7/IL16/STAT1/CUL1/ISG20/HK3/ACAA1/XAF1/CAT/CTSB/STAT5B/PTAFR/RAB31	30
R-HSA-913531	Interferon Signaling	199/10704	1.73053e-09	1.60362e-07	1.33585e-07	ISG15/OAS2/MX1/HERC5/IFIT3/IFIT2/IFI6/STAT1/ISG20/XAF1/PTAFR	11
R-HSA-6798695	Neutrophil degranulation	480/10704	3.08852e-08	2.14652e-06	1.78809e-06	QSOX1/ITGAM/MMP9/MGAM/QPCT/PGLYRP1/LTA4H/RAB27A/HK3/ACAA1/CAT/CTSB/PTAFR/RAB31	14
R-HSA-1280215	Cytokine Signaling in Immune system	882/10704	5.29147e-08	2.94206e-06	2.45079e-06	ITGAM/MMP9/SOD2/BATF/ISG15/OAS2/MX1/HERC5/IFIT3/IFIT2/IFI6/IL16/STAT1/CUL1/ISG20/XAF1/STAT5B/PTAFR	18
R-HSA-168249	Innate Immune System	1057/10704	4.06093e-06	0.000188156	0.000156738	QSOX1/ITGAM/MMP9/MGAM/QPCT/PGLYRP1/LTA4H/ISG15/HERC5/RAB27A/CUL1/HK3/ACAA1/CAT/CTSB/PTAFR/RAB31	17
R-HSA-1169410	Antiviral mechanism by IFN-stimulated genes	80/10704	3.68878e-05	0.00146497	0.00122035	ISG15/OAS2/MX1/HERC5/STAT1	5
R-HSA-449147	Signaling by Interleukins	461/10704	0.000285613	0.00992504	0.00826773	ITGAM/MMP9/SOD2/BATF/IL16/STAT1/CUL1/STAT5B/PTAFR	9
R-HSA-1169408	ISG15 antiviral mechanism	72/10704	0.000370389	0.0114409	0.00953047	ISG15/MX1/HERC5/STAT1	4
R-HSA-8985947	Interleukin-9 signaling	9/10704	0.000784343	0.0218047	0.0181637	STAT1/STAT5B	2
R-HSA-9020958	Interleukin-21 signaling	10/10704	0.000977443	0.0247026	0.0205777	STAT1/STAT5B	2
R-HSA-1433557	Signaling by SCF-KIT	43/10704	0.00109953	0.0254723	0.0212189	MMP9/STAT1/STAT5B	3
R-HSA-6785807	Interleukin-4 and Interleukin-13 signaling	108/10704	0.00170116	0.0363786	0.030304	ITGAM/MMP9/BATF/STAT1	4
R-HSA-1170546	Prolactin receptor signaling	15/10704	0.00224621	0.0416298	0.0346784	CUL1/STAT5B	2
R-HSA-71336	Pentose phosphate pathway	15/10704	0.00224621	0.0416298	0.0346784	TKT/PGD	2
R-HSA-2142753	Arachidonic acid metabolism	59/10704	0.00274547	0.0477025	0.039737	LTA4H/ALOX5AP/TBXAS1	3
